# Supplementary material for: The gut microbiome of Baka forager-horticulturalists from Cameroon is optimized for wild plant foods
Source: iScience. 2024 Feb 10;27(3):109211. doi: 10.1016/j.isci.2024.109211 (PMC10904984; doi:10.1016/j.isci.2024.109211)
Supplement: Table S2. List of previously known SGBs, relative references and MASH distance, related to Figures 3 and 4 — This file is submitted separately, due to its dimension. [file mmc2.xlsx]

## Sheet: Foglio1
BGC ID	wfSGBs	Taxonomy	Product
BGC_1	BIZ06_bin.19	d__Bacteria;p__Firmicutes_A;c__Clostridia;o__Christensenellales;f__CAG-138;g__PeH17;s__PeH17 sp000435055	ranthipeptide
BGC_2			RRE-containing
BGC_3			RRE-containing
BGC_4	BIZ06_bin.2	d__Bacteria;p__Firmicutes_A;c__Clostridia;o__Christensenellales;f__CAG-138;g__Phil1;s__Phil1 sp001940855	ranthipeptide
BGC_5			RRE-containing
BGC_6			RRE-containing
BGC_7	BIZ07_bin.63	d__Bacteria;p__Proteobacteria;c__Gammaproteobacteria;o__Enterobacterales;f__Enterobacteriaceae;g__Escherichia;s__Escherichia coli	thiopeptide
BGC_8			NRPS
BGC_9	BIZ11_bin.5	d__Bacteria;p__Proteobacteria;c__Gammaproteobacteria;o__Burkholderiales;f__Burkholderiaceae;g__Duodenibacillus;s__Duodenibacillus sp900767875	arylpolyene
BGC_10	BIZ12_bin.23	d__Bacteria;p__Proteobacteria;c__Gammaproteobacteria;o__Burkholderiales;f__Burkholderiaceae;g__Sutterella;s__	arylpolyene
BGC_11	BIZ16_bin.15	d__Bacteria;p__Firmicutes_A;c__Clostridia;o__Oscillospirales;f__Ruminococcaceae;g__Ruminococcus_C;s__Ruminococcus_C sp900545285	ranthipeptide
BGC_12			cyclic-lactone-autoinducer
BGC_13	BOS02_bin.33	d__Bacteria;p__Verrucomicrobiota;c__Verrucomicrobiae;o__Opitutales;f__CAG-312;g__Merdousia;s__Merdousia sp002437405	terpene
BGC_14			arylpolyene
BGC_15	BOS03_bin.9	d__Bacteria;p__Elusimicrobiota;c__Elusimicrobia;o__Elusimicrobiales;f__Elusimicrobiaceae;g__UBA1436;s__UBA1436 sp900541355	T1PKS
BGC_16			terpene
BGC_17			terpene
BGC_18	BOS05_bin.27	d__Bacteria;p__Firmicutes_A;c__Clostridia;o__Oscillospirales;f__Ruminococcaceae;g__CAG-353;s__CAG-353 sp900768995	ranthipeptide
BGC_19	BOS05_bin.8	d__Bacteria;p__Myxococcota;c__Bradymonadia;o__UBA4248;f__UBA4248;g__UBA4248;s__	RRE-containing
BGC_20	BOS11_bin.13	d__Bacteria;p__Proteobacteria;c__Gammaproteobacteria;o__Enterobacterales;f__Succinivibrionaceae;g__Succinivibrio;s__Succinivibrio sp000431835	terpene
BGC_21			arylpolyene
BGC_22			betalactone
BGC_23			ranthipeptide
BGC_24	BOS12_bin.3	d__Bacteria;p__Spirochaetota;c__Spirochaetia;o__Treponematales;f__Treponemataceae;g__Treponema_D;s__Treponema_D sp900541945	RiPP-like
BGC_25			arylpolyene
BGC_26			arylpolyene
BGC_27			RiPP-like
BGC_28	BOS14_bin.1	d__Bacteria;p__Firmicutes_A;c__Clostridia;o__Oscillospirales;f__Butyricicoccaceae;g__Butyricicoccus_A;s__Butyricicoccus_A sp002395695	ranthipeptide
BGC_29			RRE-containing
BGC_30			NRPS
BGC_31			NRPS-like
BGC_32	BOS21_bin.24	d__Bacteria;p__Firmicutes_A;c__Clostridia;o__Oscillospirales;f__Oscillospiraceae;g__CAG-83;s__CAG-83 sp000435975	RRE-containing
BGC_33	BOS24_bin.22	d__Bacteria;p__Firmicutes_A;c__Clostridia;o__Oscillospirales;f__Oscillospiraceae;g__Faecousia;s__Faecousia sp000434635	RRE-containing
BGC_34	BOS25_bin.44	d__Bacteria;p__Verrucomicrobiota;c__Kiritimatiellae;o__RFP12;f__UBA1067;g__RUG572;s__RUG572 sp900547945	arylpolyene
