# Supplementary material for: The gut microbiome of Baka forager-horticulturalists from Cameroon is optimized for wild plant foods
Source: iScience. 2024 Feb 10;27(3):109211. doi: 10.1016/j.isci.2024.109211 (PMC10904984; doi:10.1016/j.isci.2024.109211)
Supplement: Table S4. SGB abundances, taxonomic assignments and clustering within our cohort, related to Figure 4 [file mmc3.xlsx]

## Sheet: real_node_table
SGBs ID	BOS23	BIZ08	BIZ09	BOS18	BOS19	BIZ02	BIZ03	BOS14	BIZ01	BIZ06	BIZ07	BIZ04	BIZ05	BOS13	BOS17	BOS26	BOS22	BOS21	BOS10	BOS05	BIZ10	BIZ15	BOS07	BOS25	BIZ18	BOS06	BOS09	BOS08	BIZ11	BOS04	BIZ13	BIZ12	BOS01	BIZ14	BIZ17	BOS02	BOS15	BOS03	BIZ16	BOS24	BOS20	BOS11	BOS12	BOS16	Mean	CAGs	wpSGBs	Taxonomy (from family to species, when available)
BIZ06_bin.10	0.069359	0.149624	0.165954	0.085451	0.03559	0.091554	0.14215	0.069836	0.303522	784.718	0.273425	0.103366	6.53942	1.65228	0.279387	0.193288	4.02773	0.055944	10.2796	0.075042	0.687783	0.101111	0.070248	0.295309	1.08074	0.258745	0.447821	16.0841	12.0642	0.356262	0.370076	11.0252	0.121632	0.298631	0.242552	0.152853	0.030143	0.337056	0.127145	0.106132	0.088804	0.092676	0.085384	0.059302	19.4067	Bacteroides fragilis cluster	no	Bacteroidaceae;g__Bacteroides;s__Bacteroides fragilis
BIZ15_bin.41	5.18432	2.0998	4.16993	10.6943	1.48671	0.197763	26.2098	0	54.4495	25.7236	2.68611	8.97272	2.87312	21.4023	1.09152	0	1.87105	8.14939	15.9133	7.42235	0.850653	75.5752	4.44302	21.2033	0	33.1328	18.1631	206.213	0	0.328246	9.96794	5.13977	13.4271	38.9267	3.66607	39.9754	1.3235	0	6.33767	2.29998	5.33571	2.91005	5.87228	0	15.8111	Bacteroides fragilis cluster	no	Bacteroidaceae;g__Alloprevotella;s__Alloprevotella sp900539625
BIZ11_bin.5	0.188262	0.145539	0.031347	0.578226	0.188634	0.221944	7.17432	0.173752	0.093198	2.35246	0.170501	24.614	0.185884	0.608015	0.130175	0.55456	0.163197	0.173804	0.394802	0.060378	1.95818	0.153919	0.206955	0.173703	1.52966	0.107788	0.331967	0.114931	484.46	0.088278	0.098093	0.139581	0.469586	0.665467	0.253046	94.6372	0.129958	68.1645	0.101072	0.186641	0.19732	2.23837	0.139711	0.116757	15.7924	Bacteroides fragilis cluster	yes	Burkholderiaceae;g__Duodenibacillus;s__Duodenibacillus sp900767875
BIZ17_bin.60	9.68069	4.63007	7.4268	9.52606	11.8264	8.12478	4.69802	10.4279	2.17139	14.6824	25.7882	43.6123	19.8147	4.25139	16.4499	3.68501	3.90922	7.80287	6.316	2.91006	4.09436	3.04301	5.60032	7.21297	15.1296	5.02186	6.59634	4.49728	9.26395	5.87837	7.0297	6.05949	6.12327	107.158	107.855	18.801	5.54989	52.7394	2.03113	3.68422	12.3415	7.95882	18.5768	7.92664	14.7252	Bacteroides fragilis cluster	no	Ruminococcaceae;g__Gemmiger;s__Gemmiger sp900554145
BIZ18_bin.8	0.508305	0.343255	0.273427	0.288701	0.521662	0.417335	3.47904	0.084598	0.513637	9.68697	165.277	5.65968	1.48205	0.349598	0.413027	0.343999	0.567928	0.541436	0.414612	0.676655	0.774057	5.97459	0.563233	0.565785	138.198	6.09356	0.809936	0.247896	1.00032	0.602355	0.283161	2.88577	0.917128	62.413	14.7497	3.98113	8.92891	2.96953	3.47731	3.98552	0.384295	26.1361	20.2193	0.643037	11.3329	Bacteroides fragilis cluster	no	Acutalibacteraceae;g__Fimenecus;s__Fimenecus sp000432435
BOS21_bin.34	5.38732	2.60593	23.898	0.949476	0.698824	4.32861	0.769768	1.90706	3.62342	10.1184	5.70903	1.03727	3.81303	1.0733	0.90912	17.9883	2.98112	104.456	3.80731	7.68276	6.78041	1.52131	11.452	19.1341	0.520575	3.38336	2.49802	2.53866	18.2201	4.23291	2.02118	0.762311	6.83821	11.91	32.5288	50.036	1.41981	2.00442	55.0409	1.5276	1.5471	1.00702	8.42583	0.741774	10.2236	Bacteroides fragilis cluster	no	Lachnospiraceae;g__CAG-95;s__CAG-95 sp900066375
BIZ06_bin.3	2.47181	0	0	3.73431	4.14754	8.74525	5.20002	0.348037	22.9115	110.946	19.0918	2.63982	4.70129	1.84866	0	0	0.847157	0	33.3672	0	27.1004	7.83023	0.936551	0	19.483	3.67231	11.9005	5.49453	0	0	0	8.06231	4.9852	13.9497	19.3972	11.3568	2.68372	0	14.1841	1.87277	0	2.31534	9.4509	2.65448	8.82568	Bacteroides fragilis cluster	no	Anaerovoracaceae;g__VUNA01;s__VUNA01 sp016775335
BOS15_bin.6	0	0	0.303939	0	0	0	0	0	0.224207	0	0	0.143737	2.61101	0	0	5.1657	13.284	0	60.6143	0	0	0	0	0	0	0	0	1.02451	76.6085	0.050811	0	0	0	0	0	1.05969	168.962	2.31503	0	0	0	0	0	0.80094	7.572	Bacteroides fragilis cluster	no	Akkermansiaceae;g__Akkermansia;s__Akkermansia muciniphila
BOS08_bin.47	2.62975	0.170512	0	0.042689	0.243973	11.3843	0.113312	0	0.191676	0.096996	0.241397	6.98384	0.043676	0	0.275833	0.2542	0.170168	1.88595	1.31553	0.144314	0.162453	0.121114	0.391969	0.04551	0.27553	20.2153	5.60955	119.423	0	0.199584	0	0	0.88471	1.62079	0.202041	35.6549	1.38882	2.89601	0.341982	0.257957	13.7145	0.466107	24.8504	0.142773	5.79667	Bacteroides fragilis cluster	no	Acutalibacteraceae;g__Ruminococcus_E;s__Ruminococcus_E sp900314705
BOS08_bin.38	0	0	0	0	0	0	0	0	0	0	0	2.26926	0	0	0.968073	0	0	0	0	0	0	0	0	0	0	0	0	75.6765	0	0	0	2.41718	0	28.134	0	59.9163	0	3.30484	0	3.46105	0	0	0	0	4.00335	Bacteroides fragilis cluster	no	Burkholderiaceae;g__Duodenibacillus;s__Duodenibacillus massiliensis
BOS02_bin.24	0	0	0	0	0	0	0	0	0	0	3.81189	0	0	0	0	0	0	0	0	0	0	0	0	0	0	0	0	0	0	0	0	0	0	0	0	145.33	0	0	0	0	0	0	14.5775	0	3.7209	Bacteroides fragilis cluster	yes	CAG-288;g__CAG-568;s__CAG-568 sp000434395
BOS17_bin.32	44.2798	0.165479	134.21	2.26193	179.804	10.9905	0.920036	1.11698	2.05843	81.3302	8.99854	7.60956	0.930044	10.4329	1243.89	0.04941	45.8599	11.3528	103.365	91.4628	162.534	0.730053	6.48933	4.48203	0.040095	1.66319	49.9613	0.061868	0.090209	1.03629	0.838065	0.121289	16.5536	19.5719	4.67564	377.937	2.13254	28.7024	0.681577	16.6952	45.7464	120.02	89.1871	512.813	78.2693	Cryptobacteroides cluster	no	UBA932;g__Cryptobacteroides;s__
BOS25_bin.44	0.162962	0.041065	0.119676	28.0707	44.746	59.5169	0.227702	0.267082	0.057286	0.132948	15.4511	1.81399	0.171174	56.1856	119.689	0.082539	13.0016	196.671	74.3205	41.7262	101.925	55.9783	459.992	373.281	0.085014	0.060734	71.4129	0.090123	0.109056	0.245278	43.9809	0.033471	0.298564	0.730069	17.6046	0.250534	275.915	9.59272	19.6329	56.0925	14.7058	8.63091	150.072	473.864	63.3418	Cryptobacteroides cluster	yes	UBA1067;g__RUG572;s__RUG572 sp900547945
BIZ16_bin.17	121.451	0.668018	0.538875	15.7304	240.872	81.398	2.77204	5.69501	0.978148	234.416	78.4182	63.9767	2.79941	84.4407	2.95162	0	238.228	61.4729	51.8725	49.3333	245.998	107.896	15.904	57.5973	0	1.12662	59.0833	0.03968	0	0.611541	4.4145	1.01391	179.16	1.82596	34.9528	43.3273	8.1272	248.697	166.239	6.02125	10.8139	11.697	24.1751	139.555	61.5066	Cryptobacteroides cluster	no	UBA932;g__Cryptobacteroides;s__Cryptobacteroides sp000433355
BOS05_bin.39	23.5089	1.49782	0.236322	12.0545	41.1682	426.141	2.18592	24.2587	0.784139	29.5608	41.1508	7.15554	5.14051	131.397	1.16454	0	41.2413	11.2374	7.83719	849.623	118.301	2.10602	8.15951	21.9087	0	0.754781	62.2376	0	0	0.408692	0.683224	0.318081	21.7247	0.24756	13.3258	13.8761	14.6127	42.5123	1.21262	1.69018	1.85464	1.8866	6.36007	490.159	56.4019	Cryptobacteroides cluster	no	UBA932;g__Cryptobacteroides;s__Cryptobacteroides sp900544195
BOS21_bin.30	79.8985	0.655926	2.97964	38.1264	71.2295	45.6398	1.6167	21.4295	27.5428	20.3528	50.1984	17.126	7.79906	45.9849	56.7407	1.72912	213.184	140.805	46.3808	64.7479	109.51	51.3069	28.3955	58.4837	13.3435	27.3252	62.342	22.2739	48.199	15.6296	20.7446	0.329564	64.545	11.9266	15.3759	121.36	117.806	54.3045	27.6778	85.3495	19.6564	57.7801	41.3815	98.4156	48.3552	Cryptobacteroides cluster	no	Oscillospiraceae;g__ER4;s__ER4 sp900317525
BOS24_bin.38	11.7785	0.445961	3.08873	19.0503	25.0313	40.7874	3.87254	21.0009	14.7354	130.288	92.4171	20.3654	21.8621	20.5549	31.4315	3.32589	59.3592	72.2786	10.7383	48.4603	105.601	16.5508	51.8961	119.6	20.7164	22.6197	55.0983	27.0794	62.2642	9.52343	87.6337	0.644465	49.1689	21.0483	21.3652	56.652	69.0679	30.2518	9.49022	347.032	32.1647	38.853	47.8174	28.841	45.0421	Cryptobacteroides cluster	no	Oscillospiraceae;g__CAG-170;s__CAG-170 sp002404795
BIZ06_bin.16	7.93889	0.411377	19.2543	14.1806	22.2776	6.75279	0.711706	2.77649	7.90603	343.816	26.8117	47.3985	5.43377	17.1391	5.51543	2.02275	17.108	6.76032	3.87076	4.61346	13.8434	4.26298	23.5269	98.4261	4.00368	15.9667	36.7289	5.60213	628.444	10.4619	10.3652	0.30107	131.013	7.74464	12.9099	23.3241	44.5399	24.0358	8.51253	24.026	25.0496	7.70957	16.7647	43.4327	40.5385	Cryptobacteroides cluster	no	Oscillospiraceae;g__CAG-83;s__CAG-83 sp001916855
BIZ18_bin.29	19.132	1.20253	16.8194	45.2531	38.8935	34.3662	5.50548	55.1644	68.3026	45.6203	79.685	41.33	35.0664	44.9928	13.3651	28.5794	41.7069	48.4444	7.67435	40.9378	95.877	13.4604	24.0204	32.095	105.714	16.188	24.439	54.1837	147.588	21.691	14.301	0.633123	51.248	30.5454	44.9523	53.0969	55.0593	38.4603	11.7273	28.2616	27.0243	65.6874	39.6359	31.2776	39.5275	Cryptobacteroides cluster	no	Oscillospiraceae;g__ER4;s__ER4 sp000765235
BIZ18_bin.3	15.5725	0.439026	5.3572	67.5685	30.7843	55.1759	1.36625	9.38011	114.043	27.3913	138.336	19.2577	69.0132	120.581	11.9501	3.53976	44.2807	8.76833	29.2721	12.7646	73.5405	17.5501	22.2734	35.9442	239.774	12.2117	20.1717	15.771	17.5856	15.3632	16.1579	0.391653	55.8047	44.3751	70.404	47.1449	64.2696	25.8762	14.8023	30.4069	6.37839	29.1961	26.3552	35.0676	39.1286	Cryptobacteroides cluster	yes	Oscillospiraceae;g__CAG-83;s__CAG-83 sp900545495
BIZ06_bin.9	11.3514	0.447752	3.40419	13.4802	16.5127	106.88	2.78855	6.53495	9.88013	445.222	204.381	15.0289	21.2575	56.018	8.6427	1.50686	46.2738	6.41506	8.72935	17.9558	53.866	18.8015	17.4653	34.2022	5.85975	11.0481	79.2653	11.9895	19.8147	18.988	9.97604	1.5332	54.2714	9.78788	11.704	50.4409	31.3462	31.418	10.0781	19.5879	4.97346	32.4651	21.7646	11.9838	35.8032	Cryptobacteroides cluster	no	Oscillospiraceae;g__CAG-83;s__CAG-83 sp900551995
BIZ07_bin.51	44.8053	0	0.233938	6.25413	1.85627	0.887209	0.243221	0.386431	75.2355	26.2308	174.61	10.5026	2.87434	17.0227	3.23835	0	48.1908	55.7398	7.65451	430.717	76.7932	137.817	57.8247	49.0513	1.44643	0.051226	24.085	0	0	13.4506	3.6817	0	50.1039	0.247377	20.9244	6.994	50.8863	10.5769	31.7007	10.0446	2.08026	3.55253	85.6621	30.0038	35.765	Cryptobacteroides cluster	no	CAG-917;g__CAG-349;s__CAG-349 sp003539515
BOS25_bin.36	39.7887	0.139255	0.198047	0.388494	73.948	1.05365	0.914782	0.188113	61.2973	2.54957	1.67137	47.7793	0.239864	0.570117	175.458	44.2616	7.13812	8.57132	0.396812	74.3637	3.58231	0.399857	18.2488	162.016	0.790657	2.75911	6.91575	0.396958	1.04766	1.48283	40.2902	0	92.523	17.293	0.19313	0.695018	68.6584	7.14607	2.79242	109.754	69.2554	1.04421	5.04066	128.813	29.1376	Cryptobacteroides cluster	no	Acutalibacteraceae;g__CAG-177;s__CAG-177 sp003514385
BOS21_bin.19	0.598634	0.118362	0.297356	5.14318	13.6168	0.675285	0.119353	0.313746	0.543876	1.21866	68.336	3.35154	0.334616	3.89793	0.802969	0.390538	120.791	196.2	1.14982	120.678	23.2728	138.265	0.551568	117.874	0.389072	0.378181	13.6744	0.320578	0.644868	16.4152	84.0656	0.034444	14.324	28.9108	0.321336	0.776568	127.143	1.97082	16.6795	63.7114	50.6277	0.340588	0.52104	12.0666	28.4513	Cryptobacteroides cluster	no	Acutalibacteraceae;g__CAG-177;s__CAG-177 sp000431775
BOS21_bin.24	4.03109	0.863357	4.07874	9.91604	13.1101	16.2853	2.25975	10.2797	17.5802	78.2649	9.32353	9.91841	46.7652	15.282	4.24832	2.90727	73.2012	182.112	5.91343	19.8517	7.13524	2.9057	16.3342	31.1527	21.5536	10.3706	21.9948	22.9668	64.7331	5.73763	14.7524	0.2953	41.6906	12.1008	22.4274	235.339	23.5545	27.9723	17.3827	35.6785	23.6948	11.5517	23.2573	10.52	27.984	Cryptobacteroides cluster	yes	Oscillospiraceae;g__CAG-83;s__CAG-83 sp000435975
BIZ06_bin.19	29.5959	0.055058	0.40257	2.39345	9.29474	121.472	0.083882	6.69376	38.9014	260.416	66.954	7.44077	2.82184	37.6537	1.65099	0.098447	11.6114	4.31097	1.24065	63.7216	250.53	22.0832	5.4511	23.9888	7.20128	13.8198	2.62698	0.174684	0.368598	16.2988	2.53064	0.198318	21.9918	1.34261	6.46162	12.0037	33.2127	3.01657	2.55473	14.0452	0.157213	9.55464	19.8379	60.8906	27.208	Cryptobacteroides cluster	yes	CAG-138;g__PeH17;s__PeH17 sp000435055
BOS03_bin.9	155.427	0	0	5.5847	1.7935	0	5.32249	0	0.054001	0	3.92298	0.210756	0.318114	91.5676	8.29969	0	0	1.70696	91.2759	0.058111	14.8265	0	17.0562	27.6042	0	210.885	7.20562	0	0.138998	0.037729	0	0	84.5226	3.6198	1.49985	6.0323	37.4298	234.929	0.065893	2.05822	0.103629	0.253765	128.525	0	25.9622	Cryptobacteroides cluster	yes	Elusimicrobiaceae;g__UBA1436;s__UBA1436 sp900541355
BIZ15_bin.27	28.2153	0.074909	18.8571	0.178394	24.1267	0.130538	0.040592	0.047026	71.6309	0.452424	28.5109	64.9094	0.096373	0.962095	0.033095	0.031818	12.2726	0.222899	19.5189	89.4877	0.087117	443.463	54.2746	0.091381	0.031795	1.15498	3.27936	0.064288	0.043734	0.079591	2.44733	0.052133	1.48205	0.180279	0.065326	106.243	70.1484	0.2531	0.773737	31.5973	22.9557	28.9272	1.15629	9.17037	25.8596	Cryptobacteroides cluster	no	Treponemataceae;g__Treponema_D;s__
BOS13_bin.31	10.9034	0.4933	4.41229	19.7256	14.9174	10.4478	1.53488	10.729	53.3912	71.266	119.397	11.2305	27.5116	219.734	5.37633	5.67587	17.9226	11.4659	3.80708	13.4655	91.018	10.2258	6.66364	13.586	16.5193	4.53032	26.4982	12.093	43.0663	9.10722	5.59333	4.76844	57.0944	9.72392	21.0529	12.9322	43.0733	12.3208	11.977	14.0633	8.12765	13.8788	16.0487	10.3304	25.175	Cryptobacteroides cluster	no	Oscillospiraceae;g__ER4;s__ER4 sp003522105
BIZ10_bin.26	0	0	0.143853	6.11576	85.2043	0	0	0.050829	0	0	60.7642	0	0	0	0	0	106.497	63.6977	104.939	0	191.104	0	51.4676	0	0	0	169.437	0	0	0	0	0	0.059981	0	2.48462	0.101317	51.6421	0	0	93.8607	3.42134	0	0	0.088419	22.5245	Cryptobacteroides cluster	no	UBA1407;g__UBA1724;s__UBA1724 sp900548225
BIZ05_bin.47	8.41483	0.128554	6.42696	3.7422	2.16485	19.0214	0.577775	1.74999	2.81158	180.104	98.7841	2.12966	186.639	12.0958	7.9104	2.66262	5.07352	3.99986	0.785818	4.60365	59.0953	11.3313	2.28598	1.53335	67.5447	16.0363	8.3218	0.430352	97.4244	0.525097	2.54566	0.789189	5.74784	3.21014	7.69202	0.842324	29.4751	1.25333	38.9361	62.0156	2.70839	2.59359	8.87332	5.69015	22.4256	Cryptobacteroides cluster	no	Acutalibacteraceae;g__CAG-177;s__CAG-177 sp003538135
BOS17_bin.29	5.78853	0.268056	2.71815	3.32518	48.2972	27.2691	0.299621	7.8343	5.22368	6.58555	10.215	8.33312	9.25248	8.23343	203.904	0.901592	14.1339	2.74867	7.40668	23.8533	10.2957	4.98121	3.11635	264.746	1.34169	4.72376	16.7572	2.83018	2.55769	5.66396	9.26151	0	11.3798	5.02509	2.50149	30.6627	26.6731	4.66343	3.621	40.6278	19.0619	5.68373	6.75666	26.272	20.5863	Cryptobacteroides cluster	no	Oscillospiraceae;g__Faecousia;s__
BIZ10_bin.13	5.87657	0.426035	1.95387	3.81129	46.4817	7.56379	5.44574	3.38181	2.89001	5.816	9.30489	4.19019	3.0292	11.3667	61.3085	1.50974	54.0233	6.24077	4.83208	5.58672	407.76	2.64179	5.99491	21.4514	3.34215	3.26454	8.42402	5.23033	9.30348	3.40786	13.022	0.248514	10.9132	3.88763	3.94396	35.2157	16.3473	4.25892	3.57354	22.9331	4.23485	9.33565	5.54813	8.89285	19.5049	Cryptobacteroides cluster	no	Oscillospiraceae;g__CAG-83;s__CAG-83 sp900313295
BOS16_bin.35	18.6978	0.348296	1.00781	12.0682	6.97932	14.0025	2.30116	2.11813	18.9461	8.35284	34.3798	8.40434	4.7408	8.22874	2.11377	0.98004	35.4476	2.00561	10.14	11.8121	10.2237	5.89772	11.1196	37.6391	1.34124	10.6427	12.0138	12.8338	3.33562	52.645	27.9186	0	24.2836	14.7875	6.42348	51.7844	37.6552	18.9378	2.67352	5.86113	14.5161	11.1316	9.6416	172.462	17.2464	Cryptobacteroides cluster	no	Oscillospiraceae;g__Faecousia;s__Faecousia sp900540635
BIZ06_bin.8	4.57217	0.295523	1.64368	3.65104	6.01664	4.42706	3.79923	3.45484	12.6544	304.773	23.1979	8.19598	4.68236	7.59726	3.70543	2.74405	11.1684	9.11659	2.03261	4.32065	21.084	3.31638	6.16508	6.3092	30.1765	7.90231	8.04278	6.01496	6.82804	8.85811	7.38515	0.746249	4.96881	7.95187	10.6534	9.05579	68.7509	2.78933	2.33586	9.93799	5.11069	7.59375	9.56422	7.32013	15.4752	Cryptobacteroides cluster	no	Oscillospiraceae;g__CAG-103;s__CAG-103 sp000432375
BOS24_bin.22	6.59866	0	2.36487	2.64852	26.616	67.5303	0.246626	15.4516	8.73385	8.76648	10.2597	4.82005	8.32486	8.18355	44.1216	0.661797	10.7189	3.13733	7.26021	22.2033	14.1791	4.87885	2.7624	54.399	1.36411	3.41417	43.3482	2.08215	2.94785	5.11766	13.286	0	23.1899	5.58299	3.02301	30.7462	15.9331	4.94691	3.22515	125.517	7.70375	11.5527	6.59991	9.70187	14.8671	Cryptobacteroides cluster	yes	Oscillospiraceae;g__Faecousia;s__Faecousia sp000434635
BOS15_bin.8	1.29747	0.437785	1.03059	16.9664	26.4953	55.1894	0.406624	5.21072	2.51778	15.9549	2.55462	2.06516	1.35289	3.17715	1.92701	0.315274	3.44914	93.5547	7.16066	13.3587	2.75575	3.07861	3.94876	16.8531	2.02665	6.45962	89.4193	6.8983	0.793145	21.745	8.15733	0.161731	53.3408	1.51902	2.17002	19.7656	122.433	5.47114	1.52257	1.65647	15.7665	1.67505	5.9334	3.48866	14.806	Cryptobacteroides cluster	no	CAG-74;g__UBA11524;s__UBA11524 sp000437595
BOS05_bin.1	4.74188	0.820817	1.06534	6.19809	2.63579	18.3225	0.772425	6.38455	38.3376	15.4404	4.63386	2.08152	5.94316	3.90515	1.90766	0.791404	3.04746	10.5139	3.10765	257.848	13.0867	3.88113	3.45998	9.9101	0.842488	12.7551	69.1697	2.99173	4.89634	1.7237	10.9722	0.202636	48.3436	2.19095	10.3481	4.98247	11.2513	1.68462	5.32353	5.86179	2.53837	2.75555	11.6755	3.34514	14.3794	Cryptobacteroides cluster	no	Oscillospiraceae;g__Faecousia;s__Faecousia sp900549495
BIZ06_bin.2	3.82295	0	0	3.38626	1.07454	4.71449	0	1.08437	31.1673	121.598	57.4525	2.41381	1.18952	11.6568	0.783678	0	31.4162	9.71136	1.97885	7.33568	53.4447	1.89162	5.34214	48.3294	3.0552	3.09641	54.2274	0	0	0	3.69177	0	9.47048	0	1.86689	0	69.9081	8.64548	27.916	6.9745	0.2091	3.2384	9.49374	26.2215	14.2684	Cryptobacteroides cluster	yes	CAG-138;g__Phil1;s__Phil1 sp001940855
BOS16_bin.9	1.75992	2.42306	0.830632	0.613947	38.4352	7.34555	0.295461	0.517432	0.665685	0.711096	3.57654	1.24785	0.324864	5.25062	17.9982	1.42257	15.2029	69.7824	4.20249	0.779221	15.8594	5.6237	44.7135	47.884	0.350703	0.554996	55.8406	0.484163	0.686593	2.33563	7.32949	0.219402	1.38761	1.32394	0.692951	0.849001	7.21795	6.90517	30.7053	35.4086	8.25639	1.32396	0.846604	152.62	13.7001	Cryptobacteroides cluster	no	Lachnospiraceae;g__CAG-510;s__CAG-510 sp900550475
BOS25_bin.48	2.62573	0.351425	0.493954	2.30142	4.95757	19.7433	0.511569	1.40741	54.8427	1.35963	2.84001	2.44526	2.34896	5.16872	14.572	1.93148	4.06942	6.44573	30.3164	15.3324	4.47819	1.65378	1.59241	166.698	0.695373	22.1154	27.1131	3.81198	7.72481	1.48259	2.80665	0	3.27004	3.61459	3.94866	96.409	5.04778	2.46473	14.686	2.44495	30.4305	7.85191	2.1861	5.429	13.455	Cryptobacteroides cluster	no	Oscillospiraceae;g__Faecousia;s__
BOS14_bin.30	9.24321	0.431773	2.06876	5.88103	16.765	8.31488	1.83942	112.75	3.91125	13.7241	12.1874	8.24888	13.4707	6.87662	7.35318	1.42245	10.1785	6.64224	5.57135	17.5788	19.0477	3.97509	17.2734	26.3173	22.6169	3.14777	9.96455	15.0316	12.8724	4.32734	9.40282	0.473044	21.4444	4.71016	15.3571	22.7037	19.4456	7.31311	10.4167	9.76931	9.47172	7.31603	28.9646	22.5445	13.372	Cryptobacteroides cluster	yes	Oscillospiraceae;g__CAG-83;s__CAG-83 sp900549395
BOS15_bin.13	7.21413	1.12716	1.1273	5.9199	11.3066	9.68435	1.35212	2.12228	26.6162	1.54878	3.31767	3.98829	6.51891	9.87748	4.86746	2.17744	4.07278	20.9482	27.5694	46.1396	9.05002	4.05101	1.81081	12.0788	1.20836	13.1073	16.0869	12.0426	17.8321	3.47525	5.4498	0.004637	5.44494	10.5463	5.28152	64.6179	142.192	8.02216	5.89278	2.44562	13.7238	3.10451	5.26356	16.0432	13.0971	Cryptobacteroides cluster	no	Oscillospiraceae;g__Faecousia;s__Faecousia sp900544945
BOS09_bin.29	3.31801	0	0	1.58813	8.25498	12.0726	0	0.384656	2.43354	64.3644	60.949	4.22712	0.749549	49.9665	1.01278	0	20.3677	1.28184	21.7294	7.74171	25.6609	11.0344	5.46007	6.96058	0.795121	0.842425	131.396	0	0	2.79308	2.8244	0	7.23789	1.25113	3.18813	0	7.76389	21.6198	23.3581	10.0358	0.832001	7.32818	5.59007	7.58412	12.3636	Cryptobacteroides cluster	no	CAG-138;g__SFEL01;s__SFEL01 sp004557245
BOS22_bin.47	0.951312	0.058519	0.252221	0.791299	165.814	1.71724	0.141894	0.588544	1.42351	2.83683	2.41819	0.751834	0.619777	1.62054	1.4588	0.390021	168.682	1.35518	0.615075	2.1266	2.15406	0.847015	1.5903	1.63424	0.617471	0.815852	2.92727	0.72578	0.993307	0.628606	113.053	0	2.16722	0.679476	0.768363	1.58395	2.76916	0.725953	40.3862	3.34485	1.55647	0.949717	1.67444	1.7813	12.2497	Cryptobacteroides cluster	no	Oscillospiraceae;g__F23-B02;s__F23-B02 sp004556755
BOS24_bin.6	5.9198	0	0	0.761008	7.43599	7.97566	0.270784	0.532435	0.688175	4.50674	2.54723	0.991767	0.288239	4.13784	0.118746	0	46.2558	1.93989	2.15426	7.91775	6.19116	0.125437	0.932058	1.07023	0	0.350848	222.55	0	0	0.279108	0	0	2.01076	0.14637	0.870686	8.13647	0.350423	3.73561	0.052759	167.04	0.054553	0.386303	1.92365	25.7789	12.1915	Cryptobacteroides cluster	no	UBA932;g__Cryptobacteroides;s__
BOS24_bin.12	0.220451	0	0	0	120.641	0.074302	0	0.053574	0	0	4.67304	0	0	0.07516	0	0	68.1479	0.120733	0.494743	0.066411	0.094646	0.057934	0.25879	0.048281	0	0	105.324	0	0	0	26.0417	0	0	0	0	0	0.12935	0.043723	4.42135	184.222	0	0	0.087075	0.161855	11.715	Cryptobacteroides cluster	no	UBA1067;g__UBA1731;s__
BOS10_bin.28	0	0	0	0	0.61999	0	0	0	0	0	0.524545	0	0	3.51861	0	0	0	1.06327	183.877	0	0	0	1.40554	0.323865	0	1.16799	0.229108	0	0	0	0	0	3.134	0	59.3762	0.887971	5.98852	0	0	22.5417	0	0.208516	204.371	0	11.119	Cryptobacteroides cluster	no	Elusimicrobiaceae;g__UBA1436;s__UBA1436 sp900540405
BOS15_bin.41	0.422443	0.221588	0	23.4087	14.4282	0	0	0.442264	0.753209	0	0	0	0	0.300288	3.96693	0	65.1679	0	46.8205	4.67419	15.2932	0.42343	34.2637	50.0572	0.181959	0	25.4488	0	0	0	9.59879	0	1.01947	0.793692	18.9551	1.30246	136.944	19.9179	0	2.73807	5.72549	0	0.278467	0	10.9897	Cryptobacteroides cluster	no	Methanomethylophilaceae;g__UBA71;s__UBA71 sp006954465
BIZ06_bin.27	0	0	0	3.40017	2.775	39.0007	0	0.863423	13.8158	138.299	6.16526	3.47431	1.62071	13.5059	2.38183	0	1.22692	14.6734	4.78096	15.9244	16.9615	0	8.18049	53.1962	0	7.31773	18.1927	0	0	0	9.4614	0	16.7519	1.65119	5.87036	0	32.4387	1.1276	1.512	10.0677	3.26897	0	27.6904	3.25978	10.8831	Cryptobacteroides cluster	no	CAG-138;g__RUG472;s__RUG472 sp900545265
BOS05_bin.34	2.42457	0.112142	1.22955	1.15992	3.42764	1.33032	0.18119	0.777269	20.8885	1.6064	0.612033	1.03353	0.32331	8.52511	1.56746	5.15042	10.1878	0.674558	1.61625	283.85	15.4968	0.482975	2.12319	10.223	0.462305	0.869974	8.50991	0.616213	1.91842	7.74974	2.79894	0.155941	8.80822	0.470742	3.26179	27.0784	2.13418	4.39069	1.20114	8.32706	1.83545	1.29053	2.65816	8.5478	10.6384	Cryptobacteroides cluster	no	CAG-272;g__UBA1740;s__
BIZ02_bin.2	2.37754	0.395729	0.786992	1.74018	1.73688	245.863	0.781178	1.69128	3.29137	1.63208	2.58681	1.78239	1.66947	3.39625	2.09329	1.14634	11.8607	2.19618	9.78349	6.05784	2.33451	1.90136	3.63936	7.25598	0.727327	1.83813	9.19438	3.40531	2.70145	2.11275	2.19361	0.202808	11.2394	1.47642	2.34786	32.2834	8.63022	1.46164	1.58195	2.19155	21.5933	2.91939	2.52413	6.14021	9.88103	Cryptobacteroides cluster	no	Oscillospiraceae;g__Faecousia;s__
BIZ01_bin.45	2.01492	0.228268	0.352747	2.03048	2.12636	19.708	0.416172	3.04382	90.5494	3.71491	19.7189	3.5154	12.8975	18.6066	1.31908	0.644273	3.44088	1.56659	13.3884	49.1426	3.29619	1.77336	3.48528	8.30591	0.600827	12.2705	56.8162	2.95992	2.22199	1.621	2.00286	0	10.1586	1.69755	11.1281	6.34023	18.5759	1.24202	2.79717	2.82357	3.74755	2.24066	2.49725	3.7104	9.33496	Cryptobacteroides cluster	no	Oscillospiraceae;g__Faecousia;s__
BIZ10_bin.2	1.78064	0	2.38786	0	0.182056	0.103345	0.458306	0	0.068218	0.221079	16.9521	4.8984	0.982463	0.148198	0.663383	0.087741	21.0941	7.48416	0.090348	1.19497	221.508	0.121493	0.191043	0.213263	0	0.040791	5.4802	0.039977	0	0.088063	0.943721	0	4.27655	0.50708	0.048577	7.00896	0.294127	0	11.1582	14.6466	5.67813	2.54419	0.128202	66.1372	9.08755	Cryptobacteroides cluster	no	CAG-917;g__CAG-475;s__
BIZ13_bin.15	2.9852	0	0	1.673	105.16	2.56179	0	0.915827	2.217	6.2379	3.16133	0.949837	1.0145	1.28355	2.15437	0.589023	3.08741	5.12663	2.15861	4.96425	2.81367	1.6289	2.76886	6.39169	1.64751	1.20857	3.74777	0.842992	1.78741	1.28285	164.681	0	5.20715	0.876454	1.40635	2.88307	3.57072	0.717567	5.3768	4.55526	3.96106	1.9115	1.85077	5.64394	8.47732	Cryptobacteroides cluster	no	Oscillospiraceae;g__Faecousia;s__Faecousia sp900551495
BOS09_bin.38	0.22123	0	0.111748	1.72263	5.4897	17.618	0	0.59938	0.273468	5.48256	7.0588	0.232088	0.324685	18.5303	0.332258	0.111119	16.5837	0.715005	2.44972	4.25233	9.4884	0.238817	6.34998	6.36909	0.263825	0.183511	119.446	0.193705	0	0.29948	7.95455	0	1.51253	0.613046	1.2407	0.55694	3.47406	52.2987	55.9011	9.90413	1.42567	0.315423	1.91531	6.36877	8.37325	Cryptobacteroides cluster	no	CAG-138;g__CAG-1024;s__CAG-1024 sp000432015
BIZ02_bin.45	0	0	0	3.76284	6.42597	120.285	0	0	0.13209	0	0.633562	0.124211	0	5.44384	1.38298	0.000389	5.02037	57.007	0.252694	17.2374	81.8146	0	39.4943	1.10079	0	0.075978	0.666495	0.100906	0	0.167425	0.39011	0	0.293243	0	0.039788	0.116855	0.190561	0	0.1481	6.85568	0.151274	0	3.54107	0.32465	8.02681	Cryptobacteroides cluster	no	Acutalibacteraceae;g__RUG806;s__RUG806 sp900313475
BOS22_bin.1	0	0	0	0	44.8113	0	0	0	12.0169	0	86.2527	0	0	0	0	0	120.188	7.41109	1.85569	0	3.30369	0	3.80336	0	0	0.62408	17.5995	0	0	0	0.390948	0	4.77627	0	0	0	2.18867	4.46899	2.2491	36.1286	0.219383	1.37901	0.161312	0	7.95064	Cryptobacteroides cluster	yes	Sphaerochaetaceae;g__UBA9732;s__UBA9732 sp001940825
BOS05_bin.2	0	0	0	16.3435	5.8343	7.179	0	0	0	0	9.45924	0	0.661651	0	0.129999	0	41.6569	0	0	118.266	5.76065	24.533	32.7719	0	0	0.078151	7.64619	0	0	0	0	0	9.08557	0	2.50154	26.1716	0	0	0	0.537089	4.18145	0	0	31.6967	7.82943	Cryptobacteroides cluster	no	UBA932;g__Cryptobacteroides;s__Cryptobacteroides sp900546445
BOS19_bin.40	3.0396	0.149095	0.769222	1.48957	141.458	6.60006	0.476262	1.22282	2.80928	1.94244	3.6993	1.55031	1.27485	2.91128	8.68727	0.619571	6.32822	3.4423	3.24435	5.92609	3.00268	2.67948	6.77757	14.3333	0.956798	1.68221	8.49445	2.62118	4.67497	1.47179	21.0474	0	3.1127	0.966614	2.1033	5.31876	35.1309	1.8105	1.61436	13.1421	2.46109	2.81028	2.68631	3.34529	7.72463	Cryptobacteroides cluster	no	Oscillospiraceae;g__Faecousia;s__
BOS02_bin.8	0	0	0	0	9.94725	13.4103	0	0.795869	0.760127	0	20.8744	0.416899	13.6407	10.7667	13.9254	0	1.31893	0	1.29861	5.94243	9.69265	6.00919	0	0	0	0	15.2327	0	0	8.13451	2.31671	0	38.1426	0	1.10928	95.8053	11.5811	38.3644	0.980436	10.5277	2.65605	4.29907	0	0.48794	7.69175	Cryptobacteroides cluster	no	UBA1829;g__UBA1829;s__UBA1829 sp900549045
BOS19_bin.24	0	0	0	0	164.284	0	0	0	0	0	0	0	0	0	0	0	138.14	0	0	0	0	0	0	0	0	0	0	0	0	0	0	0	0	0	0	0	0	0	0	12.9576	0	0	0	0.159232	7.17137	Cryptobacteroides cluster	no	UBA1067;g__UBA1067;s__
BOS19_bin.6	3.02962	0.129146	0.525958	2.17899	166.532	2.6495	0.239585	0.937135	1.8543	7.10855	3.0036	0.916994	0.948794	1.9395	2.53629	0.608525	12.3751	3.99046	1.20832	6.06832	3.06181	2.09102	2.37327	4.81191	2.18504	1.61351	9.65894	1.09391	2.64274	1.24683	12.1002	0	3.92326	0.941126	1.09201	2.9938	4.07676	1.02161	0.976585	5.06263	3.88189	1.72808	1.81298	3.53151	6.65232	Cryptobacteroides cluster	no	Oscillospiraceae;g__Faecousia;s__Faecousia sp900554705
BOS22_bin.40	0	0	0	0	93.2592	0	0	0.487169	0	0	0	0	0	0	2.56665	0	117.442	0	0	0	0	0	0	0	0	0	0	0	0	0	0	0	2.54608	0	0	0	38.6289	0	0	12.1792	0	0	0	0	6.07066	Cryptobacteroides cluster	no	Rs-D84;g__Enterousia;s__Enterousia sp900550565
BOS09_bin.4	0.804246	0.144692	0.442935	0.952231	17.3913	1.15009	0.19394	0.547102	0.741191	18.2192	1.54636	0.549973	0.744667	0.849371	1.00479	0.433511	20.0344	1.12688	3.04638	1.03654	1.43437	0.552731	7.75595	1.61726	0.768546	0.501549	137.388	0.698046	1.35736	0.846445	1.25424	0.114815	1.6479	0.566435	0.604754	1.59626	1.80734	1.94533	0.607075	11.4029	1.31224	0.841342	1.70885	1.31452	5.69556	Cryptobacteroides cluster	no	Ruminococcaceae;g__HGM13233;s__HGM13233 sp900762805
BOS17_bin.15	0	0	0	0	0.201672	0	0	0	0	0	0	0.092506	0	16.9407	143.353	0.043707	1.18974	0.153206	0.164799	0.284436	0	0	0.07704	2.56871	0	0	0.373765	0	0	0.122323	0	0	21.7495	0	0	0.187718	0.250748	0	0.239244	2.12642	0.190648	0.454769	0	0.148783	4.33894	Cryptobacteroides cluster	no	CAG-917;g__CAG-1138;s__CAG-1138 sp000434675
BOS22_bin.9	0	0	0	0	0.105615	0	0	0.101383	0	0	7.773	0.054955	0	7.02153	0	0	151.42	0	0	0.294222	0	0	0	0.095118	0	0	18.9112	0	0	0	0	0	0.205549	0	0	0.042334	0.04585	0	0.074517	2.26741	0	0	0	0.082307	4.28398	Cryptobacteroides cluster	no	DTU072;g__CAG-1782;s__CAG-1782 sp905210905
BOS22_bin.42	0.975011	0	0	0.394914	15.8568	1.01097	0	0.342446	0.976827	1.2405	1.94259	0.495864	0.219967	1.30001	1.21273	0	92.9131	0.546715	0.200078	1.16743	1.43931	0.543054	1.02524	1.06938	0.257732	0.482846	1.70274	0.399094	0	0.279265	1.7828	0	1.48234	0.389494	0.486285	0.825015	2.27858	0.295625	0.396096	36.3313	0.87285	0.670257	1.09292	1.14797	4.00105	Cryptobacteroides cluster	no	Oscillospiraceae;g__F23-B02;s__F23-B02 sp003533405
BOS26_bin.1	0.318195	0.214675	0	41.9679	2.80106	0.036505	0.043476	2.92645	0.122366	0.069228	450.171	0.023686	10.4168	242.2	0	210.306	249.696	0.026152	257.298	0.174107	0	0	0.063322	0	0	0.041309	4.26967	0	0	0.082959	0	0.143758	0.029234	0	0	0.291247	649.973	702.222	0	203.534	16.9046	0	0	0.041863	69.2366	Phascolarctobacterium cluster	no	UBA3375;g__UBA3375;s__UBA3375 sp900551955
BOS26_bin.19	47.2681	30.3957	120.274	104.955	65.0229	46.5477	49.5812	126.38	0.272317	0.102333	0.252089	21.9043	63.7265	115.352	125.968	200.049	75.9605	40.7828	90.4917	40.4759	11.6073	19.6387	75.6211	108.37	0.13164	39.7564	51.184	0.251852	11.976	6.24516	52.0115	2.29139	144.882	0.253406	18.0231	15.6732	84.563	0.264681	34.5164	20.3093	109.586	0.191396	4.48752	30.9885	50.1951	Phascolarctobacterium cluster	yes	Acidaminococcaceae;g__Phascolarctobacterium_A;s__Phascolarctobacterium_A sp900551335
BOS16_bin.45	89.8191	5.68457	19.1693	66.4314	4.57819	63.1927	33.8219	52.8209	13.5179	0.223003	95.1974	0.20451	51.6842	41.9063	79.6662	0.126912	23.9034	201.14	18.4767	63.2874	161.919	4.37596	143.248	67.5769	0.174158	2.64056	56.8028	0.106844	0	0.286975	0.176094	1.62602	26.4231	40.0379	8.92529	3.61315	12.6034	0.28516	49.0512	52.1291	37.2766	3.57918	42.6211	278.612	43.6123	Phascolarctobacterium cluster	no	Muribaculaceae;g__Sodaliphilus;s__Sodaliphilus sp004557565
BOS07_bin.9	53.0693	9.15627	0	73.6026	50.6183	99.9565	21.1278	52.52	73.5164	0	15.0329	7.6968	3.58602	44.6718	29.5464	0.179235	26.8121	63.7588	0.148036	11.0389	0.16114	20.921	155.166	77.9132	0.17887	7.53397	72.5989	0.271032	0.170938	0.798425	0.291818	5.47329	1.33491	0.806905	60.4972	0.256542	4.52882	0.813345	11.9955	64.1443	71.0305	1.22294	0.505835	64.7754	28.6234	Phascolarctobacterium cluster	no	Bacteroidaceae;g__UBA4372;s__UBA4372 sp900543815
BOS12_bin.3	0	0	0	124.153	79.7535	65.5564	47.3855	0.38812	0.151849	0	0.356015	0.313958	0	52.8772	0.810414	0	15.8889	185.133	0.074648	0.730831	22.2388	0	0.617585	0.104744	0	0.050361	0.081461	0	0	0.061774	0	0	0.102872	0.074592	156.123	0.318648	0.088683	0.034079	0.042127	9.1264	10.8772	0.461784	456.987	0.071656	27.9781	Phascolarctobacterium cluster	yes	Treponemataceae;g__Treponema_D;s__Treponema_D sp900541945
BOS10_bin.5	8.10352	12.9096	1.67665	6.41808	36.0365	101.151	12.5997	6.53408	0.197959	3.86431	22.419	14.5716	51.1033	26.4414	22.9232	0.129076	15.2475	21.2421	323.402	2.46808	12.4806	18.3354	46.2086	10.1059	2.70208	4.58584	53.8669	0.198234	2.7366	32.4494	32.6459	24.178	10.417	17.5606	11.7376	11.2212	35.3931	27.9966	5.40968	28.4319	27.5645	12.8835	9.53761	33.8526	26.4077	Phascolarctobacterium cluster	no	Acidaminococcaceae;g__Phascolarctobacterium_A;s__Phascolarctobacterium_A sp900753045
BIZ02_bin.31	61.6231	0.410453	0.105181	0.995748	9.63575	150.167	1.04856	26.9243	1.32529	0	8.08751	0	1.22401	22.9612	0.99553	0	14.8081	7.11802	34.9371	0.584332	119.968	0	132.864	33.2374	0	1.26051	28.9908	0	0	0.152827	0	0.074932	73.4598	0.05871	33.0149	0.54404	6.68363	0	0	47.4823	20.4884	0.282639	53.4506	93.5616	22.4665	Phascolarctobacterium cluster	no	UBA932;g__Cryptobacteroides;s__Cryptobacteroides sp900545245
BOS16_bin.41	2.30089	0.245096	0.302037	6.07928	10.1091	2.29089	0.417914	4.12514	0.257786	0.021439	54.9218	1.92978	12.3516	0.41714	1.90279	0.03882	23.3141	7.49862	10.1354	0.332893	20.552	1.95248	19.2952	13.4604	0.474717	38.3812	0.950141	0.056009	0.151639	0.084294	0.229596	0.136971	0.241392	1.64461	25.6505	0.322239	0.520633	0.060406	1.30233	5.28595	74.7159	0.124968	1.48224	598.881	21.4761	Phascolarctobacterium cluster	no	UBA932;g__Cryptobacteroides;s__Cryptobacteroides sp000432515
BOS13_bin.13	0	0	0	1.0545	31.2993	0	0	0	0	0	0	0	0	762.984	0.914047	0	0	0	0	0	0	141.31	0	0	0	0	0	0	0	0	0.181921	0	0	0	0	0	0	0	0	0	0	0	0	0	21.3124	Phascolarctobacterium cluster	no	UBA953;g__Spyradosoma;s__
BOS17_bin.17	21.016	15.6103	14.8199	25.9677	19.6187	18.0882	18.7733	25.936	40.1113	1.94212	3.88647	15.4011	16.6024	25.6971	121.007	10.7483	10.6281	10.9418	44.7809	1.42766	8.91112	8.86378	36.455	36.0485	34.0044	7.58825	15.2892	0	0	19.9843	22.0478	0.157201	11.9501	3.20697	32.1178	20.928	14.1718	0	5.64258	4.73248	55.45	23.2904	21.7559	23.1005	19.7432	Phascolarctobacterium cluster	no	Burkholderiaceae;g__Duodenibacillus;s__Duodenibacillus sp900544255
BIZ07_bin.9	2.23159	1.03719	0	5.90247	4.07069	7.36748	9.47952	13.6053	0.282707	3.02937	260.752	0.8191	28.8225	4.61119	0.124959	0	52.0274	6.18908	0.846735	2.20297	5.10837	34.4688	47.2054	1.38139	0	5.89213	6.81993	0	0	0	0	0.778079	1.9828	0	1.68171	2.09006	0.643333	2.7457	15.7214	1.35469	2.848	0.272859	0.980679	17.7048	12.5701	Phascolarctobacterium cluster	no	UBA932;g__Cryptobacteroides;s__Cryptobacteroides sp000431015
BOS03_bin.34	0	0.094819	0	6.45879	35.6795	76.1381	1.87002	1.45764	0.61136	0.137172	23.7318	0	2.15834	0.125363	0.200648	0	60.8668	0.173184	16.2087	0	17.4157	0	47.9754	3.91711	0	0.081702	23.9073	0	0	0	0	0	0.038778	0	2.67881	0.19535	48.2788	119.929	0	2.35423	3.62123	0.255125	9.73145	0	11.5066	Phascolarctobacterium cluster	no	UBA932;g__Cryptobacteroides;s__Cryptobacteroides sp900541925
BIZ01_bin.66	12.0885	7.16579	0.706468	3.94429	10.3414	30.0196	6.49972	2.56188	88.3875	1.05418	7.68512	4.91629	12.5557	5.17072	4.04435	0.086002	8.20337	11.2359	2.54756	0.759164	4.09753	4.53346	13.1176	2.95121	0.91006	1.41759	15.8224	0	2.14178	2.66122	8.25553	10.4523	4.43653	5.18648	10.9782	5.05399	5.86302	7.65612	1.44486	3.10559	13.3314	3.76303	5.47021	9.72158	8.23512	Phascolarctobacterium cluster	no	Acidaminococcaceae;g__Phascolarctobacterium_A;s__
BIZ08_bin.21	0	100.532	0	0	2.00838	0	0	63.6451	0	0	0	0	7.53606	1.10178	0.772851	0	6.61011	0.403839	9.09616	0	0	0	12.9159	44.7133	0	0	5.81304	0	0	2.50917	0	0	0	0	0	0	0	0	0	0	0.726483	0	2.34708	2.92823	5.99226	Phascolarctobacterium cluster	yes	Campylobacteraceae;g__Campylobacter_D;s__Campylobacter_D sp900539255
BIZ07_bin.47	0.173688	0	0	0	0.028427	36.8279	0	0.346699	0	0	177.507	0	0.034783	0.030683	0	0	0.058895	0	0.072585	0	45.6539	0.08619	0.090244	0.170738	0	0	0.062215	0	0	0.043147	0.185464	0	0	0	0	0	0.050363	0	0.121515	0	0	0.038291	0	0.101046	5.94737	Phascolarctobacterium cluster	no	Campylobacteraceae;g__Campylobacter;s__Campylobacter sp900753405
BOS03_bin.23	21.3463	49.9161	1.31871	9.65952	71.6474	23.3636	108.515	158.001	215.078	1.37943	12.8709	24.4516	141.961	28.0638	1.2693	4.87023	29.3318	4.24847	38.011	1.28703	1.57172	3.95814	72.9113	4.93365	133.496	27.0396	20.136	3.53743	0.528218	2.48851	56.8355	19.3841	70.361	129.9	88.7753	1.64098	64.4693	219.146	7.74883	13.7592	31.7915	7.16143	37.4285	2.37191	44.7264	Prevotella cluster 1	no	Bacteroidaceae;g__Prevotella;s__Prevotella sp000434975
BOS10_bin.22	41.6216	6.27206	6.24501	26.0285	12.8691	22.6331	6.2652	17.9027	14.0748	7.98898	6.24535	6.92667	38.2523	16.1624	15.4524	2.02567	4.16709	18.9469	336.161	2.99028	12.5374	2.9728	8.20841	9.71254	6.16169	8.61346	16.7328	82.8584	9.21368	4.25397	6.04439	2.78299	34.2467	17.8309	19.0825	54.2322	5.94258	7.90559	2.12962	2.77112	14.5496	5.24479	11.4012	8.89846	21.8991	Prevotella cluster 1	no	Ruminococcaceae;g__Gemmiger;s__Gemmiger sp900772715
BIZ14_bin.1	23.7523	16.0764	9.12795	1.18518	1.03079	81.3664	0	4.60447	1.45129	0.257781	7.7968	44.4271	21.9885	3.02161	22.1381	0.550481	5.76966	0.322521	44.4966	3.34574	1.62628	24.7349	3.86668	13.8069	0	17.2797	6.02256	43.5477	0	0	12.573	0	14.3704	118.051	40.1116	2.32523	2.22207	0	0	25.0638	2.72591	0	6.04542	0	14.2519	Prevotella cluster 1	no	Selenomonadaceae;g__Anaerovibrio;s__Anaerovibrio sp900548165
BIZ18_bin.21	40.831	10.9651	14.7884	6.50371	2.73105	19.2285	7.16017	22.5002	0.208757	0	5.91609	40.098	9.41431	3.09734	0.986883	0	11.5951	0.777965	3.16639	0.255091	4.8395	4.58615	22.0187	18.7453	103.02	0.467659	3.5472	0	0	0	15.0141	7.97455	7.41562	5.18175	20.9928	20.3225	2.72213	0	3.71276	4.88586	25.0876	0.068058	4.34207	2.76352	10.8621	Prevotella cluster 1	no	UBA932;g__Cryptobacteroides;s__Cryptobacteroides sp000435075
BIZ18_bin.59	5.28437	4.61968	0.767308	6.89278	7.76734	33.7294	17.0812	3.98059	0.223765	0.947681	8.35729	6.47575	18.0102	6.45171	4.58833	0.232173	17.1802	19.0277	4.3742	1.20739	3.82974	5.72787	12.5546	3.64096	116.797	1.42203	15.5218	0	2.02197	3.25049	14.1391	19.146	9.63776	7.35776	10.6076	7.01606	6.05513	9.31462	1.72287	2.34537	5.90362	5.4612	9.91338	10.1187	10.2433	Prevotella cluster 1	no	Acidaminococcaceae;g__Phascolarctobacterium_A;s__Phascolarctobacterium_A succinatutens_A
BIZ15_bin.22	28.4434	2.01481	0	6.0233	5.37039	51.2393	6.7681	5.96424	0	0	6.51405	31.5782	18.9157	8.66304	0.748378	0	8.84553	0.880787	1.74172	0	12.9269	72.2583	4.07004	6.80107	0	0	13.0275	0	0	0	3.96927	0.636867	1.62553	30.1662	16.4892	0	1.65976	0	50.363	0.738214	10.7634	0	40.0509	0	10.2104	Prevotella cluster 1	no	UBA932;g__Cryptobacteroides;s__Cryptobacteroides sp000434935
BOS22_bin.4	0	0.203337	0	0.468269	3.4634	0	0.543918	0.337577	0.146688	0	0	0.514194	0.410186	0.179618	0	0	104.89	0	0	0	0	0	0	0	0	0.370619	27.2006	0	0	0	0.291225	0	0.214059	0.742707	21.7754	0	12.6466	0	0.334365	10.6121	0.28252	0.364261	0.430497	0	4.23687	Prevotella cluster 1	no	Bacteroidaceae;g__Prevotella;s__Prevotella sp002251295
BIZ11_bin.10	185.284	534.398	128.896	305.264	132.487	90.7552	770.232	289.67	145.286	1.11276	65.0196	560.93	422.562	227.07	134.308	604.53	38.6718	232.792	192.355	85.3418	22.836	178.477	180.551	97.3777	400.153	228.746	124.263	304.091	378.199	297.276	457.419	579.872	321.406	252.086	309.989	59.4708	90.8229	144.061	392.21	42.0584	94.8388	281.754	228.404	38.9522	242.097	Prevotella cluster 2	no	Bacteroidaceae;g__Prevotella;s__Prevotella sp900544825
BIZ09_bin.8	376.159	387.479	965.258	398.23	31.8336	185.216	430.478	328.441	334.884	1.08277	31.8996	352.258	514.378	170.296	25.3851	324.134	22.2347	80.4666	126.245	119.997	14.0651	186.825	75.6133	92.8088	102.023	268.259	65.4637	454.677	1.78717	108.292	133.905	504.754	117.62	247.855	211.263	32.6321	43.3104	182.24	307.615	11.2642	78.5382	575.426	160.417	14.6859	209.039	Prevotella cluster 2	no	Bacteroidaceae;g__Prevotella;s__Prevotella sp900767615
BIZ08_bin.4	100.911	506.997	164.828	188.732	200.717	24.8068	119.107	162.603	79.3154	12.8205	45.0695	121.881	91.4959	193.223	148.051	154.754	51.3364	200.445	101.058	15.0549	48.661	60.5444	161.359	111.159	76.7333	159.615	53.4324	135.341	50.614	81.1387	136.873	80.118	222.57	93.9728	129.068	111.394	97.8737	84.3362	80.1192	20.446	241.148	155.134	129.739	40.098	119.198	Prevotella cluster 2	no	Ruminococcaceae;g__Faecalibacterium;s__
BIZ15_bin.3	29.9011	7.46194	98.465	89.759	108.356	16.6344	66.0494	80.0312	48.5856	13.7138	25.5808	93.4966	62.5751	98.9403	77.0429	83.0285	20.0978	115.795	53.0027	9.63911	47.2018	239.263	91.3236	53.9047	69.9931	57.4248	30.3253	106.455	41.9479	43.302	83.9685	52.8166	127.325	81.4485	80.393	56.8219	56.8042	46.0807	43.2465	11.7591	140.951	102.995	87.4746	23.7823	67.6173	Prevotella cluster 2	no	Ruminococcaceae;g__Faecalibacterium;s__Faecalibacterium sp905215595
BOS06_bin.48	56.5619	109.721	23.5599	147.825	47.9018	5.17564	93.8936	159.662	25.8417	6.92219	51.9719	84.6423	23.396	46.3817	52.6002	68.3392	24.2112	64.1434	27.0309	6.68788	54.0328	24.8461	56.8972	46.5858	112.512	234.663	10.6694	34.4024	87.2042	62.0194	72.916	270.086	34.3134	49.5703	62.1962	64.3647	36.0736	63.6926	20.4591	11.9476	113.001	72.2092	106.962	54.362	65.5103	Prevotella cluster 2	no	Ruminococcaceae;g__Faecalibacterium;s__Faecalibacterium prausnitzii_G
BIZ15_bin.2	28.6717	45.3465	22.3701	45.6461	4.76988	10.6203	123.897	73.9254	22.6938	0.328464	5.08576	61.2414	43.5987	74.2754	7.66774	40.3338	16.0879	44.3882	12.0117	3.03452	7.33166	858.952	15.0513	8.23583	129.633	30.3136	8.21679	130.182	1.19202	18.3353	57.8255	34.5129	37.4051	87.1617	143.075	4.46017	20.9003	29.2175	271.573	3.17952	20.4426	22.8904	62.9889	29.6077	61.7881	Prevotella cluster 2	no	Bacteroidaceae;g__Prevotella;s__Prevotella sp900556395
BIZ09_bin.14	4.02485	347.585	431.14	50.9678	1.55796	51.4395	41.1188	80.9283	69.1666	3.02384	6.27923	13.2156	33.3258	67.4352	5.40443	283.76	8.1976	77.2399	2.5864	22.3059	15.543	111.165	6.71251	2.65445	2.24288	5.79808	38.2962	74.7445	0.776674	41.9715	26.7882	53.0146	80.9769	131.111	91.4353	38.6582	83.0769	2.27473	72.5728	12.0521	8.05346	175.709	13.0404	1.91994	61.1657	Prevotella cluster 2	yes	Bacteroidaceae;g__Prevotella;s__Prevotella sp002265625
BIZ18_bin.14	25.8508	45.9484	171.664	76.8823	82.2479	10.1123	34.337	95.4815	29.9792	12.1477	53.0605	32.3619	70.782	43.6011	90.0055	16.4123	18.7318	108.658	20.8696	11.4378	24.2816	24.121	81.5282	24.2032	226.591	23.1406	37.6174	34.1851	21.9255	53.7619	117.882	61.9783	73.1574	48.5056	42.1992	35.0586	57.8605	39.4029	17.528	27.212	149.644	45.2099	59.8144	57.7258	55.3433	Prevotella cluster 2	no	Ruminococcaceae;g__Faecalibacterium;s__Faecalibacterium prausnitzii_C
BOS11_bin.33	123.318	50.5647	69.3997	13.823	2.62175	4.69198	10.0291	32.9724	6.36192	2.53008	54.4627	16.0804	58.574	38.0929	1.73752	193.162	11.023	19.68	2.85407	2.34765	50.143	8.82072	22.2039	12.8473	1.64513	30.2623	26.8313	35.2245	1.20572	200.892	27.5449	1.43558	27.2869	76.917	3.62199	2.54752	3.23396	18.5728	12.6377	1.14833	4.4867	147.819	11.7712	3.38168	32.882	Prevotella cluster 2	yes	Lachnospiraceae;g__Acetatifactor;s__
BIZ18_bin.20	44.8908	3.94099	4.63334	2.96547	0.984966	2.20459	199.385	8.10838	29.3322	2.11148	76.9843	148.676	0.72558	0.514773	1.14839	7.06055	1.61706	9.46207	6.18215	1.6068	19.746	1.05567	2.5357	1.99829	434.125	5.43127	5.75665	1.63512	1.84871	10.5971	2.08936	1.88653	1.55916	105.227	39.7487	1.95228	0.85991	28.7312	2.47671	1.65215	5.49993	47.9317	60.0155	15.4326	30.7347	Prevotella cluster 2	no	Lachnospiraceae;g__Agathobacter;s__Agathobacter faecis
BOS06_bin.43	20.1195	54.4346	18.5024	27.1839	50.2809	13.5226	10.4128	34.5078	7.16202	24.6202	7.18436	23.7978	47.3667	6.57181	49.6872	8.13021	13.4291	12.4175	57.9641	7.62778	27.4417	29.2435	11.7853	12.7082	39.1471	168.6	34.1255	7.55622	14.2949	51.5855	64.2388	12.8422	8.99976	55.1998	12.0691	48.9636	9.58467	32.8795	9.74336	6.70416	125.489	8.82297	35.5485	28.8361	30.7121	Prevotella cluster 2	no	Ruminococcaceae;g__Gemmiger;s__Gemmiger formicilis
BOS08_bin.21	103.812	56.5063	0.955687	20.4046	4.48486	8.88288	16.623	12.2746	52.5806	19.4142	13.1798	70.7158	9.92886	26.7828	0.28421	3.35262	3.7008	3.84508	38.4648	2.07469	14.3211	34.7836	6.82529	5.9502	9.39347	4.21381	2.19332	195.217	0.208281	2.18147	4.26865	359.62	13.2612	10.2143	26.1985	3.76403	11.0531	5.1967	78.4814	2.28911	17.9816	54.2665	4.35399	0.558315	30.3423	Prevotella cluster 2	no	Bacteroidaceae;g__Prevotella;s__Prevotella stercorea
BIZ17_bin.46	49.5947	13.2171	1.35391	42.2075	5.3769	2.01335	40.5603	93.9204	45.5655	0.367612	0.858832	57.8889	43.8726	11.7169	22.0623	42.2731	4.52416	3.02078	23.2543	0.646596	1.85639	29.0319	31.9241	3.324	1.75749	60.3332	1.26158	72.6685	0.543058	104.603	7.39457	4.38241	14.6761	108.974	146.957	9.54967	4.18546	1.53197	9.7475	2.31868	38.5924	32.9034	111.224	1.86583	29.6796	Prevotella cluster 2	no	Bacteroidaceae;g__Prevotella;s__Prevotella sp900543975
BIZ17_bin.21	5.92412	58.9404	211.153	13.4284	5.07029	6.09769	105.529	8.23105	0.805061	0.93212	17.3494	136.075	30.416	0.39603	0.844268	19.1458	4.17328	63.1373	20.3252	2.39161	32.2486	3.61153	20.879	5.673	2.3004	3.01965	8.02651	13.6897	0.808149	13.3588	29.93	2.81055	67.169	9.87331	156.563	7.0727	0.316533	4.59837	153.32	2.6266	3.94042	2.97951	38.7346	0.960957	29.429	Prevotella cluster 2	no	Lachnospiraceae;g__Agathobacter;s__Agathobacter sp900546625
BIZ01_bin.17	19.4955	24.3488	1.65141	92.1177	18.6886	8.0482	15.6919	116.164	160.374	0.443197	21.3937	15.3249	19.7435	73.3844	10.08	26.7381	23.168	19.0689	48.1066	5.14007	14.2643	56.8684	12.2233	10.0804	3.95801	21.4168	16.7143	48.8829	0.264117	2.58511	2.14818	18.5712	23.6913	16.0231	87.4689	36.4496	13.7827	2.06403	72.4252	4.97387	24.1225	10.8409	12.2422	0.45603	27.9929	Prevotella cluster 2	no	Bacteroidaceae;g__Prevotella;s__Prevotella sp900552515
BOS25_bin.6	104.101	8.36346	69.2264	48.3349	2.55184	4.47666	4.06471	15.5222	1.013	0.119948	2.44842	44.2718	54.2004	1.54693	55.3542	0.126563	0.306482	0.173196	10.6774	5.21963	1.42987	12.8008	10.6072	143.261	0.288611	9.34429	11.509	0.209589	1.30577	78.019	120.202	7.54477	7.43232	46.0883	15.5573	0.851261	0.52928	60.0263	52.2218	2.61115	7.74245	44.3926	25.3181	0.055325	24.8056	Prevotella cluster 2	no	Muribaculaceae;g__Limisoma;s__Limisoma sp000437795
BOS08_bin.6	28.2839	57.4784	34.5196	1.32203	0.783208	7.58972	9.25596	4.62108	9.72724	90.7916	14.0333	53.1982	11.0182	2.15473	0.514111	146.852	2.57353	7.59426	11.4949	1.73635	29.6134	6.99678	3.86247	2.90748	8.65393	7.53318	2.50728	296.308	2.46336	29.697	6.44104	58.9693	2.97882	54.1039	35.1534	10.2276	0.790261	11.1289	3.33951	1.68621	1.37086	9.75619	5.36031	2.01461	24.7592	Prevotella cluster 2	no	Lachnospiraceae;g__Roseburia;s__Roseburia inulinivorans
BIZ09_bin.17	28.2024	4.69809	328.136	22.914	21.6669	3.89324	8.70201	58.0623	6.49571	2.1582	4.85252	7.82263	7.02	7.43175	15.6206	16.3108	4.76159	16.8963	5.7453	1.93181	6.23069	5.17837	17.5485	9.23222	12.5631	10.023	3.37809	56.4485	7.78283	97.332	15.6573	8.38734	15.5909	9.29498	9.52824	14.4881	14.5798	8.04684	3.00999	5.23859	57.1168	23.7039	13.7448	9.33631	22.881	Prevotella cluster 2	no	Ruminococcaceae;g__Faecalibacterium;s__
BIZ01_bin.23	113.795	39.315	11.8591	51.0483	3.37411	7.23916	16.205	4.42496	224.59	0.091757	2.38043	38.3489	4.33551	4.08517	4.87707	3.94039	4.83681	2.22711	44.5126	1.74439	2.98964	17.6683	8.89157	9.81927	3.30077	14.9917	10.1753	30.6242	0.271475	2.68307	2.47095	31.876	6.76829	21.5341	38.4693	0.952421	2.12856	2.77939	33.8014	1.62949	15.0378	2.53525	51.349	1.02107	20.3864	Prevotella cluster 2	no	Bacteroidaceae;g__Prevotella;s__Prevotella sp000436915
BIZ06_bin.21	10.1017	15.9786	4.83951	18.3298	21.6758	15.2533	21.4071	21.6373	6.16577	193.685	20.0048	14.4407	29.6244	4.5901	18.5391	7.38971	2.08244	11.1844	31.2471	0.641718	12.7599	27.7981	4.32494	6.61055	26.7375	10.3741	2.8977	9.96668	20.8697	17.1409	18.5671	43.1473	10.9185	37.9738	15.4592	11.054	7.78195	36.1593	13.9174	9.16338	9.57458	13.4382	13.9919	36.1409	20.1269	Prevotella cluster 2	no	Coriobacteriaceae;g__Collinsella;s__
BIZ11_bin.14	7.78108	11.887	3.84465	14.1148	10.9521	11.8787	15.9889	17.6939	5.48025	58.3808	27.3443	13.668	19.5811	2.58407	9.88745	6.48856	1.5298	6.9922	20.3765	0.660087	18.3502	14.7168	3.70122	3.54516	14.8879	8.16844	2.35861	8.08376	295.665	14.3114	13.5768	29.246	8.66868	28.5991	11.8305	8.12444	6.16786	35.9897	12.699	6.24699	6.15244	11.0685	10.4189	22.5403	19.5962	Prevotella cluster 2	yes	Coriobacteriaceae;g__Collinsella;s__
BIZ18_bin.43	61.3672	22.3244	51.3315	4.42169	1.56002	2.1296	2.89955	19.3062	2.22775	8.81972	48.2054	10.3619	15.7343	7.66206	2.6458	119.773	3.71607	6.67711	1.46538	3.34978	23.0719	6.04824	10.065	3.92153	86.2805	16.8874	6.84351	43.1815	2.35253	122.297	12.1009	1.66581	12.8794	47.4005	2.47241	1.03748	1.37833	7.98047	4.28949	0.776437	1.55003	24.8084	5.46302	1.55854	19.1429	Prevotella cluster 2	no	Lachnospiraceae;g__Acetatifactor;s__Acetatifactor sp900066565
BIZ14_bin.14	1.29096	1.71718	1.00961	1.89421	0.579738	0.643616	3.80114	1.78406	1.52095	0.197534	14.1585	1.93982	2.22373	0.990389	0.336232	1.20483	56.6805	1.3007	0.898435	0.350819	0.570228	219.908	0.988281	0.55354	1.72892	101.35	0.656819	1.41443	0.248217	1.47553	1.91213	2.63707	1.14946	232.696	3.05783	1.69171	0.811281	1.11123	119.62	0.360911	30.3747	1.88856	1.99711	0.392269	18.7072	Prevotella cluster 2	no	Bacteroidaceae;g__Prevotella;s__Prevotella sp002300055
BIZ08_bin.16	7.58387	108.224	8.33858	5.24875	1.07051	4.52669	15.1495	11.1988	22.5202	0	1.23981	24.9902	82.5454	5.26888	0.395975	98.0039	0.702612	2.11988	2.03479	1.56079	2.52314	9.67025	1.43451	1.7934	56.7912	66.6854	3.46348	4.96953	0	64.3356	7.02243	55.0344	12.8775	43.2425	34.1953	3.80416	1.57048	3.61456	15.3975	0.565891	2.72393	7.15096	3.47511	0.184781	18.3011	Prevotella cluster 2	no	Bacteroidaceae;g__Prevotella;s__Prevotella sp900290275
BIZ08_bin.24	18.5303	448.149	2.24072	1.13356	0.726249	8.5828	3.01155	78.6158	2.44695	0	1.84624	49.2684	20.6248	0.467855	1.12372	0.437944	1.62576	1.39579	10.1544	1.48615	2.11335	3.09373	0.74639	3.26808	2.30489	20.0218	1.05088	0.382669	0.258595	1.13995	1.21382	5.58351	2.68836	4.53659	50.2196	0.631525	0.204735	3.87855	6.05748	0.292934	3.81956	4.7355	9.09874	0.148842	17.7127	Prevotella cluster 2	no	Bacteroidaceae;g__Alloprevotella;s__Alloprevotella sp900543155
BIZ18_bin.32	1.80624	5.38481	35.554	11.7954	1.66077	15.9697	12.7313	12.5444	1.5744	0.168067	3.81765	65.5618	57.8492	6.83174	17.2624	1.28324	0.61929	7.13472	0.94039	4.00495	15.768	12.1678	1.49914	0.425297	167.212	8.79275	0.748271	1.46076	0.123377	1.91721	15.0447	3.87003	5.95286	11.1205	14.2376	0.645949	7.75889	20.8854	12.2525	0.376118	7.4895	1.55526	14.069	0.17475	13.41	Prevotella cluster 2	no	Bacteroidaceae;g__Prevotella;s__Prevotella sp900552675
BOS14_bin.1	1.45175	4.13372	9.10398	1.11305	3.35871	44.7517	0.389782	89.6608	0.558849	3.44036	5.35308	18.2331	1.53114	8.69785	0.813309	0.630788	0.745799	1.10915	2.799	0.505799	22.1432	2.94401	6.59619	0.711939	28.7432	5.91078	1.57079	2.08676	2.80836	1.11695	5.21315	35.0812	1.02697	21.6744	27.4745	17.6847	0.75895	1.69013	6.62793	1.72875	8.59262	13.6352	73.0737	0.953159	11.0961	Prevotella cluster 2	yes	Butyricicoccaceae;g__Butyricicoccus_A;s__Butyricicoccus_A sp002395695
BIZ18_bin.6	1.79946	10.5809	33.2916	2.27096	1.29713	2.15279	19.6509	2.09959	0.67196	0.329286	50.303	26.6916	5.13913	0.186927	0.269133	3.96932	1.30938	11.2208	0.783786	0.800798	9.51947	1.30055	5.69342	1.21005	142.328	1.206	1.7484	3.88816	2.40559	1.90689	4.98213	7.01981	9.83423	8.35638	1.27799	1.88333	0.187545	1.05841	29.766	0.720141	1.39004	6.9218	17.0768	0.282933	9.92689	Prevotella cluster 2	no	Lachnospiraceae;g__Agathobacter;s__Agathobacter rectalis
BIZ17_bin.11	4.59707	2.30809	1.439	3.67484	1.17996	1.30742	2.59829	4.66944	1.03091	1.41501	2.01816	9.59606	0.370645	2.05511	0	48.5706	0.629186	1.15175	1.456	0.592193	1.56565	0.400474	0.786302	0.5574	0.595528	10.6381	0.382251	8.66643	0	6.5199	0.733909	0.600288	0.778955	7.21466	81.9789	0.627604	4.05534	17.9324	1.42337	1.44937	0.999372	4.82507	1.97609	0.466139	5.58712	Prevotella cluster 2	no	Lachnospiraceae;g__Agathobacter;s__
BIZ12_bin.18	1.42571	2.53578	1.67385	1.753	0.306561	0.808006	0.788706	0.358441	0.692862	0.947432	9.05249	4.05517	0.890155	0.263914	0.184376	1.27674	0.266986	5.07996	1.29327	0.699245	1.00024	2.21052	0.584801	0.54051	23.8354	0.548121	0.417626	1.64263	0.651673	1.69314	1.09129	154.723	0.612226	6.84539	5.64878	0.642478	1.14407	0.442672	2.48936	0.314198	0.533806	0.737905	0.901854	0.398704	5.54552	Prevotella cluster 2	no	Lachnospiraceae;g__Lachnospira;s__Lachnospira sp000437735
BIZ16_bin.15	1.79532	1.88107	2.66703	4.15671	4.18388	0	3.56852	1.00875	0.903921	1.6969	2.09166	3.08161	2.53916	0.391632	0	0.50577	0	0.618228	0.24416	0.585501	4.91928	0.680384	0	0	7.06638	0.842579	0	1.54517	2.74783	24.9127	3.53815	0.204601	0.951652	5.79852	2.36136	0.357891	2.99087	0	65.9894	0	0.721554	1.22299	13.3964	0.814252	3.9314	Prevotella cluster 2	yes	Ruminococcaceae;g__Ruminococcus_C;s__Ruminococcus_C sp900545285
BIZ12_bin.23	0	0	0	0	0	0	0	0	0	0	1.26257	5.16828	2.91463	0.512478	0	0.824556	0	0	0	0	0.375549	0.739839	0	0	0	0	0	0	0	0	0	76.6574	0.252819	21.5243	0	0	0	0	0.591935	0	0	0	0	0	2.51874	Prevotella cluster 2	yes	Burkholderiaceae;g__Sutterella;s__
BOS11_bin.13	240.772	0.095952	21.0241	87.1543	276.249	4.51736	6.21898	9.82837	254.77	5.10849	175.794	130.109	340.43	2.92707	287.336	0.052257	112.16	0.009685	405.069	1.88396	33.2106	61.2937	13.5386	18.3631	0.011539	408.485	10.3822	2.20108	0	2.24988	4.82686	0.439796	4.89484	105.97	57.7859	184.114	0.236651	1286.08	144.226	947.302	37.3896	239.302	57.3563	364.531	144.22	Succinivibrio cluster	yes	Succinivibrionaceae;g__Succinivibrio;s__Succinivibrio sp000431835
BIZ13_bin.19	225.408	0	31.563	226.607	0.400847	2.4784	0	0.943749	287.955	0	0.508532	3.55123	1.02713	463.02	50.9923	0	286.236	0.162666	1.02578	0.272439	133.382	11.762	0	4.15014	0	472.51	0.120991	0	0	546.491	471.936	0	76.3574	12.6239	0	5.6646	388.613	59.3646	15.6173	1.45314	981.408	0.333393	0.408636	163.893	112.005	Succinivibrio cluster	no	Succinivibrionaceae;g__WG-1;s__WG-1 sp900539665
BIZ07_bin.63	55.0434	0.159612	12.6886	304.597	27.5768	0.422458	53.5068	13.1729	0.772638	699.265	223.11	56.6137	125.046	103.979	65.1448	97.2348	59.9323	80.907	131.304	0.439442	438.627	1.42155	48.673	64.2881	268.61	281.869	101.038	31.3739	28.2633	0.227085	94.9878	18.4915	2.51864	7.7086	30.0638	5.3757	14.4742	54.4546	33.6029	115.744	108.141	27.257	26.947	3.60236	89.0608	Succinivibrio cluster	yes	Enterobacteriaceae;g__Escherichia;s__Escherichia coli
BOS07_bin.6	0.160996	0.069711	0.038428	7.84763	1.18689	0.045408	0.125085	4.08487	0.857167	0.027999	10.7496	0.097468	0.152764	42.5269	5.46292	0.075661	167.79	187.506	0.153173	227.849	0.060334	0.041917	516.913	5.98516	0.140018	0.078331	0.093328	0.055462	0.529233	0.296633	89.6023	0.137879	0.081332	0.113075	0.380064	244.806	0.084588	0.254224	0.077261	1.72523	35.9094	0.080806	10.9313	0.0292	35.573	Succinivibrio cluster	no	Paludibacteraceae;g__RF16;s__RF16 sp900556095
BIZ17_bin.36	64.3007	0	0	23.3029	0.680253	0	0	45.934	0	60.4401	35.1922	76.2769	0	0.056526	13.2974	0	0.933681	0	2.656	0	43.1427	5.04176	11.1468	2.25784	0	48.045	4.03577	0	0	0	10.6319	0	0	76.0503	126.321	58.4592	0	127.297	21.7962	26.498	0.97929	96.3245	96.5302	0	24.4916	Succinivibrio cluster	no	Dialisteraceae;g__Dialister;s__Dialister sp000434475
BOS24_bin.23	0.300027	0	0	0	1.43662	0	0.731008	0	0	0	55.5472	16.5661	0	0	0	0	0.835589	7.49235	0	0	1.01054	0.336084	1.64321	0	0	0.089445	42.9995	0	0.232564	0	0	0	0	0.159983	0	0	0	0	0	207.425	77.551	0.183576	0	0	9.42137	Succinivibrio cluster	no	Muribaculaceae;g__CAG-873;s__CAG-873 sp900540625
BIZ14_bin.46	96.5222	0	0	0	2.15364	0	0	0	0	0	6.61322	50.8909	0	0.1432	0.920491	0	2.26666	0	0	0	0	2.56719	2.19661	4.09084	0	20.5931	0	0	0	0	20.2524	0	2.48191	130.44	0	16.4987	0.35505	0	1.09606	19.4345	0.650897	1.85176	0	0	8.68225	Succinivibrio cluster	no	CAG-977;g__UBA2903;s__UBA2903 sp900768875
BOS06_bin.50	0	0	0.028424	0	1.98119	0	0.124391	0.019119	0.527443	0	1.50795	2.87141	0	0.016519	0.019741	0	0.275073	1.41559	0.03601	0	19.5953	5.33509	0.368217	0.032731	0.015543	305.764	10.2259	0.017676	0.723837	0.02628	0	0	0.060828	2.55288	0.022041	0.388475	0	0.025163	0.023401	1.70236	10.9927	3.20858	0.03565	0	8.40772	Succinivibrio cluster	no	Muribaculaceae;g__CAG-873;s__
BOS24_bin.1	8.38646	0	0	1.62338	0	0	0	0	0	4.18718	4.52816	6.65204	0	0	46.5814	0	2.72032	0	4.4341	0	4.41812	0.360027	1.35286	0	0	4.39904	8.22255	0	0	0	0.951859	0	0	13.5001	0.865228	11.6922	0	11.0815	1.83061	153.701	0	9.42991	8.19149	0	7.02521	Succinivibrio cluster	yes	Dialisteraceae;g__Dialister;s__
BOS22_bin.50	0	0	0	0	0	0	0	0	0	0	0	0	0	0	0	0	85.9323	0	0	0	0	0	0	0	0	0	0	0	0	0	30.8109	0	0	0	0	0	0	0	38.5555	29.092	1.55608	0.410191	0	0	4.23539	Succinivibrio cluster	no	UBA3637;g__;s__
BOS21_bin.39	0	0	0	0	0	0	0	0.469651	0.660454	0	0	0	0	0	0	0	0.538212	85.4136	0	0	0	0	4.1959	0.316429	0	1.36378	0	0	0	0	0	0	0	0	2.04857	2.99727	0	0	18.6213	0.548573	2.14542	0	0	0	2.7118	Succinivibrio cluster	no	CAG-239;g__51-20;s__51-20 sp900542055
BIZ02_bin.47	0.050992	0.155674	0.075418	0.088742	138.865	372.661	0.196796	0.019808	0.056183	0.024094	174.131	0.061951	0.320921	34.4546	0.024885	0.045243	44.8132	0.069069	566.972	241.077	0.061634	0.021569	3216.05	9.31329	0.014373	0.027251	322.694	0.030314	0	1.14871	0	0	0.074899	0.042057	0.293356	0.492194	0.01611	0.193174	0.030812	0.061967	0.101267	0.081894	0.057311	0.065283	116.478	Treponema cluster	no	Treponemataceae;g__Treponema_D;s__Treponema_D sp900541995
BOS10_bin.16	2.20726	44.549	50.779	0.339859	5.5818	292.296	1.2473	0.383148	125.251	10.5929	44.097	6.67672	0.224353	0.217329	1.29391	0.322554	6.77801	15.7736	290.069	91.0042	98.6793	0.558324	0.412646	0.74485	0.290764	9.3482	6.55157	4.56834	7.02428	10.8556	4.81511	0.118437	1.48329	0.57932	4.81324	1.43094	2.43101	0.764508	2.43363	3.71713	2.13555	0.568103	18.7081	4.09631	26.7457	Treponema cluster	no	Acutalibacteraceae;g__Ruminococcus_E;s__Ruminococcus_E bromii_B
BIZ11_bin.20	0.283186	0.4378	0.299639	0.150473	6.88189	1.53389	0.124317	0.086076	0.469525	0.212293	2.32159	0.233675	0.316073	0.112815	0.11256	0.291116	0.356469	4.95987	0.300024	20.9625	2.56821	0.333811	0.249505	0.411117	0.105535	1.08353	2.66067	0.283003	860.837	0.453125	0.149112	0.03513	0.402876	0.34598	0.311347	1.23859	0.150561	0.196728	1.96697	0.309658	0.317104	0.250099	0.294829	0.214436	20.8094	Treponema cluster	no	Acutalibacteraceae;g__Pseudoruminococcus_A;s__Pseudoruminococcus_A massiliensis
BIZ05_bin.16	39.7896	0.424203	0	33.8319	12.4376	40.6114	0.144252	0.228914	1.99286	0.169025	1.46048	6.08005	125.021	1.66586	0.753885	0.494664	8.52277	20.305	33.7456	20.5918	4.19133	38.2378	7.26588	33.854	0.233787	0.367418	55.7456	9.93565	126.068	3.31682	0.340676	0	24.62	1.2742	136.305	12.6304	2.28322	0.486108	41.6919	6.53093	1.67304	37.9272	0.310072	0.58036	20.3214	Treponema cluster	no	Acutalibacteraceae;g__Fimenecus;s__Fimenecus sp004556705
BOS11_bin.5	0.621511	0.177143	0.23157	0.120257	2.75154	2.40606	20.9797	0.035094	0.304365	2.94352	145.343	0.289268	1.62774	0.094126	0	0.175405	1.02877	0.26691	9.48115	96.8434	3.81759	70.6413	0.258691	3.77059	0.035544	0.366456	2.72308	0.180926	0	0.352138	0.114613	0	1.82265	0.193772	2.4154	0.512061	0.278174	0.204726	6.88944	0.083696	0.154305	105.486	11.643	0.368259	11.3189	Treponema cluster	no	Acutalibacteraceae;g__Ruminococcus_E;s__Ruminococcus_E sp003438075
BOS04_bin.15	118.971	1.60755	1.77603	0.749675	5.11334	23.1593	0.569501	0.87753	0.816995	0.866629	13.5015	23.6909	0.517336	1.36936	0.483963	1.70286	8.40954	0.756154	14.1946	4.59586	1.44181	0.700304	7.16331	1.7232	0.87746	25.6267	1.44446	2.29675	0.994708	163.594	0.8704	0.852621	4.52755	1.61816	10.0685	14.518	1.00282	1.70934	1.48342	2.59382	10.8066	1.15372	0.924191	12.013	11.2212	Treponema cluster	no	Lachnospiraceae;g__Agathobacter;s__
BIZ01_bin.29	22.819	0	0	25.4169	2.21132	5.58128	0	0.206623	80.9807	6.14711	8.32621	6.55348	0.584537	4.79881	1.40536	15.8968	4.14957	4.76368	2.66049	28.109	27.3719	0.714261	0.428328	2.00044	0	10.1934	1.24093	0.072753	0	7.63036	6.9426	0	26.9012	10.5942	9.18033	21.6042	11.8739	0.649271	28.4629	8.39719	1.08124	1.26243	3.63668	79.2508	10.9114	Treponema cluster	no	Acutalibacteraceae;g__CAG-488;s__CAG-488 sp000434055
BOS05_bin.4	38.3446	0.046064	0.262216	2.82095	0.392188	17.8067	0.085911	0.037289	23.3274	0.115646	1.684	9.10972	4.64838	1.57549	0.772369	0.107384	0.601597	0.223783	12.4241	215.964	0.498352	0.724251	0.471423	6.90015	0.071103	14.7067	1.20889	0.107519	0.231466	60.9002	0.250184	0.119958	3.1195	0.738193	7.25688	19.3744	0.282104	0.738233	0.343669	6.53686	3.01291	1.08827	2.03934	1.90733	10.5222	Treponema cluster	no	CAG-917;g__CAG-475;s__CAG-475 sp900550915
BOS05_bin.30	1.5555	0	0	1.1766	1.0136	1.04791	0	0	0	0	6.1722	0	0	0.265512	0	0	1.63959	0	5.88836	209.606	0	46.2568	39.4659	0	0	0	24.8918	0	0	24.2048	0	0	0	0	0	0	0.418864	0.156032	0	0	0.988429	1.43977	0.282143	0	8.32886	Treponema cluster	no	P3;g__Onthomorpha;s__Onthomorpha sp900545215
BIZ02_bin.41	0	0	0.121281	0	0.493492	134.587	0.0344095	0	0.11194	0	0.567638	0.116838	0	0	0	0.075837	0	3.39005	0.086352	36.4962	0.270005	0.156372	0	0.592664	0	0.07062	43.0762	0.08239	0	0.299849	0	0	0.17544	0	0.184687	1.15231	0	0.109364	0.224818	0	0	0	0	0	5.05626	Treponema cluster	no	Acutalibacteraceae;g__CAG-964;s__CAG-964 sp000435335
BOS02_bin.33	0	0	0	0	0	0	0	0	1.58863	0	0	0	0	0	0	0	45.56	0	0.80426	0	0	0	0	0	0	0	0.244276	0	0	3.26681	0.731694	0	6.32913	0	0	98.7841	0	0	0	0	60.0718	0.164932	0	0	4.94422	Treponema cluster	yes	CAG-312;g__Merdousia;s__Merdousia sp002437405
BOS05_bin.8	0	0	0	0	0	0.456267	0.038497	0	13.2302	0	0.023968	0.017835	0	0.016877	0	0	0.021983	0.038402	0	190.667	0	0	0.022484	0	0	0	0.021712	0	0	0.027467	0	0	0.026778	0.023088	0	0.037031	0	0.181338	0	0	0	0	0	0	4.6557	Treponema cluster	yes	UBA4248;g__UBA4248;s__
BOS05_bin.3	0.502914	0.846001	0.487278	0.242039	2.21881	0.596717	0.233203	0.122067	0.448657	0.202065	0.606222	0.279193	0.170108	0.925682	0	0.587456	1.42538	0.217085	1.65452	126.529	0.45428	0.692006	1.72844	0.151618	0.24085	0.375816	17.0898	0.37129	0.113088	1.39841	0.201314	0.433511	24.6096	0.555696	0.452519	1.39661	0.044197	0.806362	0.493214	0.141137	0.088544	0.467054	0.497377	0.259643	4.34901	Treponema cluster	no	Lachnospiraceae;g__CAG-303;s__CAG-303 sp900539455
BOS05_bin.27	1.46233	0	0	1.51955	1.22769	0.151222	0	0	4.08291	0	0.350339	2.64539	0	0.258775	0	0	0.671901	9.3392	1.10116	99.717	8.03215	3.08267	0.976294	0.885393	0	1.35343	0.367299	0.522418	0	5.87911	0.230818	0	13.4986	0.889821	2.2907	2.08567	0.47582	0.303806	2.7221	0.370053	2.82732	2.51399	4.16476	1.30848	4.02973	Treponema cluster	yes	Ruminococcaceae;g__CAG-353;s__CAG-353 sp900768995
BOS22_bin.33	0.522055	0.414746	0	0	0.750218	0	0	0	0.531298	0	0.3471	0	0	0	0	0.33841	100.547	0.188021	0.661971	1.13649	0	0.535605	0	0.180586	0	0	10.4877	0	0	0.478121	31.784	0	0.183989	0.609211	0.129907	0.413147	0	0	3.10854	5.34695	0.317757	0.513881	0	0	3.62562	Treponema cluster	no	Lachnospiraceae;g__CAG-95;s__
BIZ16_bin.20	0	0	0	0	6.38723	0.565774	2.84816	0	0	0.282659	12.9727	0	0.267218	0	0	0	0	0	1.42386	12.8442	0.596156	2.00512	0	0.496437	0	0.141102	0.497154	0	0	0	0	0	0.340904	0	0.570772	0	0	0	98.641	0	0	0	0.54461	0	3.21421	Treponema cluster	no	Acutalibacteraceae;g__Ruminococcus_E;s__
BOS04_bin.22	0	0	0	0	0.832272	0	0	0	1.17545	0	0	0	0	0	0	0	1.15131	0	0	6.88314	0	0	0	0	0	0.511943	0.823836	0	0	92.9843	0	0	0	0	0	11.3064	0	0	0	0	0	0.283008	0	2.27046	2.68687	Treponema cluster	no	UBA932;g__Cryptobacteroides;s__
