# Supplementary material for: The gut microbiome of Baka forager-horticulturalists from Cameroon is optimized for wild plant foods
Source: iScience. 2024 Feb 10;27(3):109211. doi: 10.1016/j.isci.2024.109211 (PMC10904984; doi:10.1016/j.isci.2024.109211)
Supplement: Table S5. List of 970 sample IDs and relative metadata, including the accession numbers in SRA and ENA websites, utilized in this study, related to Figure 5 [file mmc4.xlsx]

## Sheet: accession_finale
Sample ID	Study	Run	Gender	Age	BMI	Location	Project.code	Age_range	Habit
MV_FEI1_t1Q14	Asnicar et al., 2017	SRR4052021	Female	Infant	N/A	ITA	PRJNA339914	0-2 Years old	Industrial
MV_FEI2_t1Q14	Asnicar et al., 2017	SRR4052022	Male	Infant	N/A	ITA	PRJNA339914	0-2 Years old	Industrial
MV_FEI3_t1Q14	Asnicar et al., 2017	SRR4052033	Male	Infant	N/A	ITA	PRJNA339914	0-2 Years old	Industrial
MV_FEI4_t1Q14	Asnicar et al., 2017	SRR4052038	Male	Infant	N/A	ITA	PRJNA339914	0-2 Years old	Industrial
MV_FEI4_t2Q15	Asnicar et al., 2017	SRR4052039	Male	Infant	N/A	ITA	PRJNA339914	0-2 Years old	Industrial
MV_FEI5_t1Q14	Asnicar et al., 2017	SRR4052040	Male	Infant	N/A	ITA	PRJNA339914	0-2 Years old	Industrial
MV_FEI5_t2Q14	Asnicar et al., 2017	SRR4052041	Male	Infant	N/A	ITA	PRJNA339914	0-2 Years old	Industrial
MV_FEI5_t3Q15	Asnicar et al., 2017	SRR4052042	Male	Infant	N/A	ITA	PRJNA339914	0-2 Years old	Industrial
MV_FEM1_t1Q14	Asnicar et al., 2017	SRR4052043	Female	Adult	N/A	ITA	PRJNA339914	3-80 Years old	Industrial
MV_FEM2_t1Q14	Asnicar et al., 2017	SRR4052044	Female	Adult	N/A	ITA	PRJNA339914	3-80 Years old	Industrial
MV_FEM3_t1Q14	Asnicar et al., 2017	SRR4052023	Female	Adult	N/A	ITA	PRJNA339914	3-80 Years old	Industrial
MV_FEM4_t1Q14	Asnicar et al., 2017	SRR4052024	Female	Adult	N/A	ITA	PRJNA339914	3-80 Years old	Industrial
MV_FEM4_t2Q15	Asnicar et al., 2017	SRR4052025	Female	Adult	N/A	ITA	PRJNA339914	3-80 Years old	Industrial
MV_FEM5_t1Q14	Asnicar et al., 2017	SRR4052026	Female	Adult	N/A	ITA	PRJNA339914	3-80 Years old	Industrial
MV_FEM5_t2Q14	Asnicar et al., 2017	SRR4052027	Female	Adult	N/A	ITA	PRJNA339914	3-80 Years old	Industrial
MV_FEM5_t3Q15	Asnicar et al., 2017	SRR4052028	Female	Adult	N/A	ITA	PRJNA339914	3-80 Years old	Industrial
SID1_12M	Bäckhed et al., 2015	ERR525700	Male	Infant	N/A	SWE	PRJEB6456	0-2 Years old	Industrial
SID1_4M	Bäckhed et al., 2015	ERR525721	Male	Infant	N/A	SWE	PRJEB6456	0-2 Years old	Industrial
SID1_B	Bäckhed et al., 2015	ERR525758	Male	Infant	N/A	SWE	PRJEB6456	0-2 Years old	Industrial
SID1_M	Bäckhed et al., 2015	ERR525759	Female	Adult	N/A	SWE	PRJEB6456	3-80 Years old	Industrial
SID10_12M	Bäckhed et al., 2015	ERR525688	Female	Infant	N/A	SWE	PRJEB6456	0-2 Years old	Industrial
SID10_4M	Bäckhed et al., 2015	ERR525693	Female	Infant	N/A	SWE	PRJEB6456	0-2 Years old	Industrial
SID10_B	Bäckhed et al., 2015	ERR525698	Female	Infant	N/A	SWE	PRJEB6456	0-2 Years old	Industrial
SID10_M	Bäckhed et al., 2015	ERR525699	Female	Adult	N/A	SWE	PRJEB6456	3-80 Years old	Industrial
SID103_12M	Bäckhed et al., 2015	ERR525689	N/A	Infant	N/A	SWE	PRJEB6456	0-2 Years old	Industrial
SID103_4M	Bäckhed et al., 2015	ERR525690	N/A	Infant	N/A	SWE	PRJEB6456	0-2 Years old	Industrial
SID103_B	Bäckhed et al., 2015	ERR525691	N/A	Infant	N/A	SWE	PRJEB6456	0-2 Years old	Industrial
SID103_M	Bäckhed et al., 2015	ERR525692	Female	Adult	N/A	SWE	PRJEB6456	3-80 Years old	Industrial
SID105_12M	Bäckhed et al., 2015	ERR525694	N/A	Infant	N/A	SWE	PRJEB6456	0-2 Years old	Industrial
SID105_4M	Bäckhed et al., 2015	ERR525695	N/A	Infant	N/A	SWE	PRJEB6456	0-2 Years old	Industrial
SID105_B	Bäckhed et al., 2015	ERR525696	N/A	Infant	N/A	SWE	PRJEB6456	0-2 Years old	Industrial
SID105_M	Bäckhed et al., 2015	ERR525697	Female	Adult	N/A	SWE	PRJEB6456	3-80 Years old	Industrial
SID12_12M	Bäckhed et al., 2015	ERR525701	Male	Infant	N/A	SWE	PRJEB6456	0-2 Years old	Industrial
SID12_4M	Bäckhed et al., 2015	ERR525702	Male	Infant	N/A	SWE	PRJEB6456	0-2 Years old	Industrial
SID12_B	Bäckhed et al., 2015	ERR525707	Male	Infant	N/A	SWE	PRJEB6456	0-2 Years old	Industrial
SID12_M	Bäckhed et al., 2015	ERR525708	Female	Adult	N/A	SWE	PRJEB6456	3-80 Years old	Industrial
SID128_12M	Bäckhed et al., 2015	ERR525703	N/A	Infant	N/A	SWE	PRJEB6456	0-2 Years old	Industrial
SID128_4M	Bäckhed et al., 2015	ERR525704	N/A	Infant	N/A	SWE	PRJEB6456	0-2 Years old	Industrial
SID128_B	Bäckhed et al., 2015	ERR525705	N/A	Infant	N/A	SWE	PRJEB6456	0-2 Years old	Industrial
SID128_M	Bäckhed et al., 2015	ERR525706	Female	Adult	N/A	SWE	PRJEB6456	3-80 Years old	Industrial
SID130_12M	Bäckhed et al., 2015	ERR525709	N/A	Infant	N/A	SWE	PRJEB6456	0-2 Years old	Industrial
SID130_4M	Bäckhed et al., 2015	ERR525710	N/A	Infant	N/A	SWE	PRJEB6456	0-2 Years old	Industrial
SID130_B	Bäckhed et al., 2015	ERR525711	N/A	Infant	N/A	SWE	PRJEB6456	0-2 Years old	Industrial
SID130_M	Bäckhed et al., 2015	ERR525712	Female	Adult	N/A	SWE	PRJEB6456	3-80 Years old	Industrial
SID133_12M	Bäckhed et al., 2015	ERR525713	N/A	Infant	N/A	SWE	PRJEB6456	0-2 Years old	Industrial
SID133_4M	Bäckhed et al., 2015	ERR525714	N/A	Infant	N/A	SWE	PRJEB6456	0-2 Years old	Industrial
SID133_B	Bäckhed et al., 2015	ERR525715	N/A	Infant	N/A	SWE	PRJEB6456	0-2 Years old	Industrial
SID133_M	Bäckhed et al., 2015	ERR525716	Female	Adult	N/A	SWE	PRJEB6456	3-80 Years old	Industrial
SID137_12M	Bäckhed et al., 2015	ERR525717	N/A	Infant	N/A	SWE	PRJEB6456	0-2 Years old	Industrial
SID137_4M	Bäckhed et al., 2015	ERR525718	N/A	Infant	N/A	SWE	PRJEB6456	0-2 Years old	Industrial
SID137_B	Bäckhed et al., 2015	ERR525719	N/A	Infant	N/A	SWE	PRJEB6456	0-2 Years old	Industrial
SID137_M	Bäckhed et al., 2015	ERR525720	Female	Adult	N/A	SWE	PRJEB6456	3-80 Years old	Industrial
SID150_12M	Bäckhed et al., 2015	ERR525722	N/A	Infant	N/A	SWE	PRJEB6456	0-2 Years old	Industrial
SID150_4M	Bäckhed et al., 2015	ERR525723	N/A	Infant	N/A	SWE	PRJEB6456	0-2 Years old	Industrial
SID150_M	Bäckhed et al., 2015	ERR525725	Female	Adult	N/A	SWE	PRJEB6456	3-80 Years old	Industrial
SID157_12M	Bäckhed et al., 2015	ERR525726	N/A	Infant	N/A	SWE	PRJEB6456	0-2 Years old	Industrial
SID157_4M	Bäckhed et al., 2015	ERR525727	N/A	Infant	N/A	SWE	PRJEB6456	0-2 Years old	Industrial
SID157_B	Bäckhed et al., 2015	ERR525728	N/A	Infant	N/A	SWE	PRJEB6456	0-2 Years old	Industrial
SID157_M	Bäckhed et al., 2015	ERR525729	Female	Adult	N/A	SWE	PRJEB6456	3-80 Years old	Industrial
SID172_12M	Bäckhed et al., 2015	ERR525730	N/A	Infant	N/A	SWE	PRJEB6456	0-2 Years old	Industrial
SID172_4M	Bäckhed et al., 2015	ERR525731	N/A	Infant	N/A	SWE	PRJEB6456	0-2 Years old	Industrial
SID172_B	Bäckhed et al., 2015	ERR525732	N/A	Infant	N/A	SWE	PRJEB6456	0-2 Years old	Industrial
SID172_M	Bäckhed et al., 2015	ERR525733	Female	Adult	N/A	SWE	PRJEB6456	3-80 Years old	Industrial
SID179_12M	Bäckhed et al., 2015	ERR525734	N/A	Infant	N/A	SWE	PRJEB6456	0-2 Years old	Industrial
SID179_4M	Bäckhed et al., 2015	ERR525735	N/A	Infant	N/A	SWE	PRJEB6456	0-2 Years old	Industrial
SID179_B	Bäckhed et al., 2015	ERR525736	N/A	Infant	N/A	SWE	PRJEB6456	0-2 Years old	Industrial
SID179_M	Bäckhed et al., 2015	ERR525737	Female	Adult	N/A	SWE	PRJEB6456	3-80 Years old	Industrial
SID18_12M	Bäckhed et al., 2015	ERR525743	Male	Infant	N/A	SWE	PRJEB6456	0-2 Years old	Industrial
SID18_4M	Bäckhed et al., 2015	ERR525750	Male	Infant	N/A	SWE	PRJEB6456	0-2 Years old	Industrial
SID18_B	Bäckhed et al., 2015	ERR525752	Male	Infant	N/A	SWE	PRJEB6456	0-2 Years old	Industrial
SID18_M	Bäckhed et al., 2015	ERR525753	Female	Adult	N/A	SWE	PRJEB6456	3-80 Years old	Industrial
SID180_12M	Bäckhed et al., 2015	ERR525738	N/A	Infant	N/A	SWE	PRJEB6456	0-2 Years old	Industrial
SID180_4M	Bäckhed et al., 2015	ERR525739	N/A	Infant	N/A	SWE	PRJEB6456	0-2 Years old	Industrial
SID180_B	Bäckhed et al., 2015	ERR525740	N/A	Infant	N/A	SWE	PRJEB6456	0-2 Years old	Industrial
SID180_M	Bäckhed et al., 2015	ERR525741	Female	Adult	N/A	SWE	PRJEB6456	3-80 Years old	Industrial
SID181_12M	Bäckhed et al., 2015	ERR525742	N/A	Infant	N/A	SWE	PRJEB6456	0-2 Years old	Industrial
SID181_4M	Bäckhed et al., 2015	ERR525744	N/A	Infant	N/A	SWE	PRJEB6456	0-2 Years old	Industrial
SID181_B	Bäckhed et al., 2015	ERR525745	N/A	Infant	N/A	SWE	PRJEB6456	0-2 Years old	Industrial
SID181_M	Bäckhed et al., 2015	ERR525746	Female	Adult	N/A	SWE	PRJEB6456	3-80 Years old	Industrial
SID184_12M	Bäckhed et al., 2015	ERR525747	N/A	Infant	N/A	SWE	PRJEB6456	0-2 Years old	Industrial
SID184_4M	Bäckhed et al., 2015	ERR525748	N/A	Infant	N/A	SWE	PRJEB6456	0-2 Years old	Industrial
SID184_B	Bäckhed et al., 2015	ERR525749	N/A	Infant	N/A	SWE	PRJEB6456	0-2 Years old	Industrial
SID184_M	Bäckhed et al., 2015	ERR525751	Female	Adult	N/A	SWE	PRJEB6456	3-80 Years old	Industrial
SID195_12M	Bäckhed et al., 2015	ERR525754	N/A	Infant	N/A	SWE	PRJEB6456	0-2 Years old	Industrial
SID195_4M	Bäckhed et al., 2015	ERR525755	N/A	Infant	N/A	SWE	PRJEB6456	0-2 Years old	Industrial
SID195_B	Bäckhed et al., 2015	ERR525756	N/A	Infant	N/A	SWE	PRJEB6456	0-2 Years old	Industrial
SID195_M	Bäckhed et al., 2015	ERR525757	Female	Adult	N/A	SWE	PRJEB6456	3-80 Years old	Industrial
SID201_12M	Bäckhed et al., 2015	ERR525760	N/A	Infant	N/A	SWE	PRJEB6456	0-2 Years old	Industrial
SID201_4M	Bäckhed et al., 2015	ERR525761	N/A	Infant	N/A	SWE	PRJEB6456	0-2 Years old	Industrial
SID201_B	Bäckhed et al., 2015	ERR525762	N/A	Infant	N/A	SWE	PRJEB6456	0-2 Years old	Industrial
SID201_M	Bäckhed et al., 2015	ERR525763	Female	Adult	N/A	SWE	PRJEB6456	3-80 Years old	Industrial
SID203_12M	Bäckhed et al., 2015	ERR525764	N/A	Infant	N/A	SWE	PRJEB6456	0-2 Years old	Industrial
SID203_4M	Bäckhed et al., 2015	ERR525765	N/A	Infant	N/A	SWE	PRJEB6456	0-2 Years old	Industrial
SID203_B	Bäckhed et al., 2015	ERR525766	N/A	Infant	N/A	SWE	PRJEB6456	0-2 Years old	Industrial
SID203_M	Bäckhed et al., 2015	ERR525767	Female	Adult	N/A	SWE	PRJEB6456	3-80 Years old	Industrial
SID224_12M	Bäckhed et al., 2015	ERR525768	N/A	Infant	N/A	SWE	PRJEB6456	0-2 Years old	Industrial
SID224_4M	Bäckhed et al., 2015	ERR525769	N/A	Infant	N/A	SWE	PRJEB6456	0-2 Years old	Industrial
SID224_B	Bäckhed et al., 2015	ERR525770	N/A	Infant	N/A	SWE	PRJEB6456	0-2 Years old	Industrial
SID224_M	Bäckhed et al., 2015	ERR525771	Female	Adult	N/A	SWE	PRJEB6456	3-80 Years old	Industrial
SID229_12M	Bäckhed et al., 2015	ERR525772	N/A	Infant	N/A	SWE	PRJEB6456	0-2 Years old	Industrial
SID229_4M	Bäckhed et al., 2015	ERR525773	N/A	Infant	N/A	SWE	PRJEB6456	0-2 Years old	Industrial
SID229_B	Bäckhed et al., 2015	ERR525774	N/A	Infant	N/A	SWE	PRJEB6456	0-2 Years old	Industrial
SID229_M	Bäckhed et al., 2015	ERR525775	Female	Adult	N/A	SWE	PRJEB6456	3-80 Years old	Industrial
SID238_12M	Bäckhed et al., 2015	ERR525776	N/A	Infant	N/A	SWE	PRJEB6456	0-2 Years old	Industrial
SID238_4M	Bäckhed et al., 2015	ERR525777	N/A	Infant	N/A	SWE	PRJEB6456	0-2 Years old	Industrial
SID238_B	Bäckhed et al., 2015	ERR525778	N/A	Infant	N/A	SWE	PRJEB6456	0-2 Years old	Industrial
SID238_M	Bäckhed et al., 2015	ERR525779	Female	Adult	N/A	SWE	PRJEB6456	3-80 Years old	Industrial
SID240_12M	Bäckhed et al., 2015	ERR525780	N/A	Infant	N/A	SWE	PRJEB6456	0-2 Years old	Industrial
SID240_4M	Bäckhed et al., 2015	ERR525781	N/A	Infant	N/A	SWE	PRJEB6456	0-2 Years old	Industrial
SID240_B	Bäckhed et al., 2015	ERR525782	N/A	Infant	N/A	SWE	PRJEB6456	0-2 Years old	Industrial
SID240_M	Bäckhed et al., 2015	ERR525783	Female	Adult	N/A	SWE	PRJEB6456	3-80 Years old	Industrial
SID241_12M	Bäckhed et al., 2015	ERR525784	N/A	Infant	N/A	SWE	PRJEB6456	0-2 Years old	Industrial
SID241_4M	Bäckhed et al., 2015	ERR525785	N/A	Infant	N/A	SWE	PRJEB6456	0-2 Years old	Industrial
SID241_B	Bäckhed et al., 2015	ERR525786	N/A	Infant	N/A	SWE	PRJEB6456	0-2 Years old	Industrial
SID241_M	Bäckhed et al., 2015	ERR525787	Female	Adult	N/A	SWE	PRJEB6456	3-80 Years old	Industrial
SID244_12M	Bäckhed et al., 2015	ERR525788	N/A	Infant	N/A	SWE	PRJEB6456	0-2 Years old	Industrial
SID244_4M	Bäckhed et al., 2015	ERR525789	N/A	Infant	N/A	SWE	PRJEB6456	0-2 Years old	Industrial
SID244_B	Bäckhed et al., 2015	ERR525790	N/A	Infant	N/A	SWE	PRJEB6456	0-2 Years old	Industrial
SID244_M	Bäckhed et al., 2015	ERR525791	Female	Adult	N/A	SWE	PRJEB6456	3-80 Years old	Industrial
SID256_12M	Bäckhed et al., 2015	ERR525792	N/A	Infant	N/A	SWE	PRJEB6456	0-2 Years old	Industrial
SID256_4M	Bäckhed et al., 2015	ERR525793	N/A	Infant	N/A	SWE	PRJEB6456	0-2 Years old	Industrial
SID256_B	Bäckhed et al., 2015	ERR525794	N/A	Infant	N/A	SWE	PRJEB6456	0-2 Years old	Industrial
SID256_M	Bäckhed et al., 2015	ERR525795	Female	Adult	N/A	SWE	PRJEB6456	3-80 Years old	Industrial
SID258_12M	Bäckhed et al., 2015	ERR525796	N/A	Infant	N/A	SWE	PRJEB6456	0-2 Years old	Industrial
SID258_4M	Bäckhed et al., 2015	ERR525797	N/A	Infant	N/A	SWE	PRJEB6456	0-2 Years old	Industrial
SID258_B	Bäckhed et al., 2015	ERR525798	N/A	Infant	N/A	SWE	PRJEB6456	0-2 Years old	Industrial
SID258_M	Bäckhed et al., 2015	ERR525799	Female	Adult	N/A	SWE	PRJEB6456	3-80 Years old	Industrial
SID26_12M	Bäckhed et al., 2015	ERR525800	Male	Infant	N/A	SWE	PRJEB6456	0-2 Years old	Industrial
SID26_4M	Bäckhed et al., 2015	ERR525805	Male	Infant	N/A	SWE	PRJEB6456	0-2 Years old	Industrial
SID26_B	Bäckhed et al., 2015	ERR525814	Male	Infant	N/A	SWE	PRJEB6456	0-2 Years old	Industrial
SID26_M	Bäckhed et al., 2015	ERR525815	Female	Adult	N/A	SWE	PRJEB6456	3-80 Years old	Industrial
SID263_12M	Bäckhed et al., 2015	ERR525801	N/A	Infant	N/A	SWE	PRJEB6456	0-2 Years old	Industrial
SID263_4M	Bäckhed et al., 2015	ERR525802	N/A	Infant	N/A	SWE	PRJEB6456	0-2 Years old	Industrial
SID263_B	Bäckhed et al., 2015	ERR525803	N/A	Infant	N/A	SWE	PRJEB6456	0-2 Years old	Industrial
SID263_M	Bäckhed et al., 2015	ERR525804	Female	Adult	N/A	SWE	PRJEB6456	3-80 Years old	Industrial
SID265_12M	Bäckhed et al., 2015	ERR525806	N/A	Infant	N/A	SWE	PRJEB6456	0-2 Years old	Industrial
SID265_4M	Bäckhed et al., 2015	ERR525807	N/A	Infant	N/A	SWE	PRJEB6456	0-2 Years old	Industrial
SID265_B	Bäckhed et al., 2015	ERR525808	N/A	Infant	N/A	SWE	PRJEB6456	0-2 Years old	Industrial
SID265_M	Bäckhed et al., 2015	ERR525809	Female	Adult	N/A	SWE	PRJEB6456	3-80 Years old	Industrial
SID268_12M	Bäckhed et al., 2015	ERR525810	N/A	Infant	N/A	SWE	PRJEB6456	0-2 Years old	Industrial
SID268_4M	Bäckhed et al., 2015	ERR525811	N/A	Infant	N/A	SWE	PRJEB6456	0-2 Years old	Industrial
SID268_B	Bäckhed et al., 2015	ERR525812	N/A	Infant	N/A	SWE	PRJEB6456	0-2 Years old	Industrial
SID268_M	Bäckhed et al., 2015	ERR525813	Female	Adult	N/A	SWE	PRJEB6456	3-80 Years old	Industrial
SID272_12M	Bäckhed et al., 2015	ERR525816	N/A	Infant	N/A	SWE	PRJEB6456	0-2 Years old	Industrial
SID272_4M	Bäckhed et al., 2015	ERR525817	N/A	Infant	N/A	SWE	PRJEB6456	0-2 Years old	Industrial
SID272_B	Bäckhed et al., 2015	ERR525818	N/A	Infant	N/A	SWE	PRJEB6456	0-2 Years old	Industrial
SID272_M	Bäckhed et al., 2015	ERR525819	Female	Adult	N/A	SWE	PRJEB6456	3-80 Years old	Industrial
SID274_12M	Bäckhed et al., 2015	ERR525820	N/A	Infant	N/A	SWE	PRJEB6456	0-2 Years old	Industrial
SID274_4M	Bäckhed et al., 2015	ERR525821	N/A	Infant	N/A	SWE	PRJEB6456	0-2 Years old	Industrial
SID274_B	Bäckhed et al., 2015	ERR525822	N/A	Infant	N/A	SWE	PRJEB6456	0-2 Years old	Industrial
SID274_M	Bäckhed et al., 2015	ERR525823	Female	Adult	N/A	SWE	PRJEB6456	3-80 Years old	Industrial
SID275_12M	Bäckhed et al., 2015	ERR525824	N/A	Infant	N/A	SWE	PRJEB6456	0-2 Years old	Industrial
SID275_4M	Bäckhed et al., 2015	ERR525825	N/A	Infant	N/A	SWE	PRJEB6456	0-2 Years old	Industrial
SID275_B	Bäckhed et al., 2015	ERR525826	N/A	Infant	N/A	SWE	PRJEB6456	0-2 Years old	Industrial
SID275_M	Bäckhed et al., 2015	ERR525827	Female	Adult	N/A	SWE	PRJEB6456	3-80 Years old	Industrial
SID276_12M	Bäckhed et al., 2015	ERR525828	N/A	Infant	N/A	SWE	PRJEB6456	0-2 Years old	Industrial
SID276_4M	Bäckhed et al., 2015	ERR525829	N/A	Infant	N/A	SWE	PRJEB6456	0-2 Years old	Industrial
SID276_B	Bäckhed et al., 2015	ERR525830	N/A	Infant	N/A	SWE	PRJEB6456	0-2 Years old	Industrial
SID276_M	Bäckhed et al., 2015	ERR525831	Female	Adult	N/A	SWE	PRJEB6456	3-80 Years old	Industrial
SID281_12M	Bäckhed et al., 2015	ERR525832	N/A	Infant	N/A	SWE	PRJEB6456	0-2 Years old	Industrial
SID281_4M	Bäckhed et al., 2015	ERR525833	N/A	Infant	N/A	SWE	PRJEB6456	0-2 Years old	Industrial
SID281_B	Bäckhed et al., 2015	ERR525834	N/A	Infant	N/A	SWE	PRJEB6456	0-2 Years old	Industrial
SID281_M	Bäckhed et al., 2015	ERR525835	Female	Adult	N/A	SWE	PRJEB6456	3-80 Years old	Industrial
SID282_12M	Bäckhed et al., 2015	ERR525836	N/A	Infant	N/A	SWE	PRJEB6456	0-2 Years old	Industrial
SID282_4M	Bäckhed et al., 2015	ERR525837	N/A	Infant	N/A	SWE	PRJEB6456	0-2 Years old	Industrial
SID282_B	Bäckhed et al., 2015	ERR525838	N/A	Infant	N/A	SWE	PRJEB6456	0-2 Years old	Industrial
SID282_M	Bäckhed et al., 2015	ERR525839	Female	Adult	N/A	SWE	PRJEB6456	3-80 Years old	Industrial
SID326_12M	Bäckhed et al., 2015	ERR525840	N/A	Infant	N/A	SWE	PRJEB6456	0-2 Years old	Industrial
SID326_4M	Bäckhed et al., 2015	ERR525841	N/A	Infant	N/A	SWE	PRJEB6456	0-2 Years old	Industrial
SID326_B	Bäckhed et al., 2015	ERR525842	N/A	Infant	N/A	SWE	PRJEB6456	0-2 Years old	Industrial
SID326_M	Bäckhed et al., 2015	ERR525843	Female	Adult	N/A	SWE	PRJEB6456	3-80 Years old	Industrial
SID332_12M	Bäckhed et al., 2015	ERR525844	N/A	Infant	N/A	SWE	PRJEB6456	0-2 Years old	Industrial
SID332_4M	Bäckhed et al., 2015	ERR525845	N/A	Infant	N/A	SWE	PRJEB6456	0-2 Years old	Industrial
SID332_B	Bäckhed et al., 2015	ERR525846	N/A	Infant	N/A	SWE	PRJEB6456	0-2 Years old	Industrial
SID332_M	Bäckhed et al., 2015	ERR525847	Female	Adult	N/A	SWE	PRJEB6456	3-80 Years old	Industrial
SID335_12M	Bäckhed et al., 2015	ERR525848	N/A	Infant	N/A	SWE	PRJEB6456	0-2 Years old	Industrial
SID335_4M	Bäckhed et al., 2015	ERR525849	N/A	Infant	N/A	SWE	PRJEB6456	0-2 Years old	Industrial
SID335_B	Bäckhed et al., 2015	ERR525850	N/A	Infant	N/A	SWE	PRJEB6456	0-2 Years old	Industrial
SID335_M	Bäckhed et al., 2015	ERR525851	Female	Adult	N/A	SWE	PRJEB6456	3-80 Years old	Industrial
SID338_12M	Bäckhed et al., 2015	ERR525852	N/A	Infant	N/A	SWE	PRJEB6456	0-2 Years old	Industrial
SID338_4M	Bäckhed et al., 2015	ERR525853	N/A	Infant	N/A	SWE	PRJEB6456	0-2 Years old	Industrial
SID338_B	Bäckhed et al., 2015	ERR525854	N/A	Infant	N/A	SWE	PRJEB6456	0-2 Years old	Industrial
SID338_M	Bäckhed et al., 2015	ERR525855	Female	Adult	N/A	SWE	PRJEB6456	3-80 Years old	Industrial
SID341_12M	Bäckhed et al., 2015	ERR525856	N/A	Infant	N/A	SWE	PRJEB6456	0-2 Years old	Industrial
SID341_4M	Bäckhed et al., 2015	ERR525857	N/A	Infant	N/A	SWE	PRJEB6456	0-2 Years old	Industrial
SID341_B	Bäckhed et al., 2015	ERR525858	N/A	Infant	N/A	SWE	PRJEB6456	0-2 Years old	Industrial
SID341_M	Bäckhed et al., 2015	ERR525859	Female	Adult	N/A	SWE	PRJEB6456	3-80 Years old	Industrial
SID343_12M	Bäckhed et al., 2015	ERR525860	N/A	Infant	N/A	SWE	PRJEB6456	0-2 Years old	Industrial
SID343_4M	Bäckhed et al., 2015	ERR525861	N/A	Infant	N/A	SWE	PRJEB6456	0-2 Years old	Industrial
SID343_B	Bäckhed et al., 2015	ERR525862	N/A	Infant	N/A	SWE	PRJEB6456	0-2 Years old	Industrial
SID343_M	Bäckhed et al., 2015	ERR525863	Female	Adult	N/A	SWE	PRJEB6456	3-80 Years old	Industrial
SID345_12M	Bäckhed et al., 2015	ERR525864	N/A	Infant	N/A	SWE	PRJEB6456	0-2 Years old	Industrial
SID345_4M	Bäckhed et al., 2015	ERR525865	N/A	Infant	N/A	SWE	PRJEB6456	0-2 Years old	Industrial
SID345_B	Bäckhed et al., 2015	ERR525866	N/A	Infant	N/A	SWE	PRJEB6456	0-2 Years old	Industrial
SID345_M	Bäckhed et al., 2015	ERR525867	Female	Adult	N/A	SWE	PRJEB6456	3-80 Years old	Industrial
SID350_12M	Bäckhed et al., 2015	ERR525868	N/A	Infant	N/A	SWE	PRJEB6456	0-2 Years old	Industrial
SID350_4M	Bäckhed et al., 2015	ERR525869	N/A	Infant	N/A	SWE	PRJEB6456	0-2 Years old	Industrial
SID350_B	Bäckhed et al., 2015	ERR525870	N/A	Infant	N/A	SWE	PRJEB6456	0-2 Years old	Industrial
SID350_M	Bäckhed et al., 2015	ERR525871	Female	Adult	N/A	SWE	PRJEB6456	3-80 Years old	Industrial
SID367_12M	Bäckhed et al., 2015	ERR525872	N/A	Infant	N/A	SWE	PRJEB6456	0-2 Years old	Industrial
SID367_4M	Bäckhed et al., 2015	ERR525873	N/A	Infant	N/A	SWE	PRJEB6456	0-2 Years old	Industrial
SID367_B	Bäckhed et al., 2015	ERR525874	N/A	Infant	N/A	SWE	PRJEB6456	0-2 Years old	Industrial
SID367_M	Bäckhed et al., 2015	ERR525875	Female	Adult	N/A	SWE	PRJEB6456	3-80 Years old	Industrial
SID377_12M	Bäckhed et al., 2015	ERR525876	N/A	Infant	N/A	SWE	PRJEB6456	0-2 Years old	Industrial
SID377_4M	Bäckhed et al., 2015	ERR525877	N/A	Infant	N/A	SWE	PRJEB6456	0-2 Years old	Industrial
SID377_B	Bäckhed et al., 2015	ERR525878	N/A	Infant	N/A	SWE	PRJEB6456	0-2 Years old	Industrial
SID377_M	Bäckhed et al., 2015	ERR525879	Female	Adult	N/A	SWE	PRJEB6456	3-80 Years old	Industrial
SID38_12M	Bäckhed et al., 2015	ERR525880	Male	Infant	N/A	SWE	PRJEB6456	0-2 Years old	Industrial
SID38_4M	Bäckhed et al., 2015	ERR525885	Male	Infant	N/A	SWE	PRJEB6456	0-2 Years old	Industrial
SID38_B	Bäckhed et al., 2015	ERR525894	Male	Infant	N/A	SWE	PRJEB6456	0-2 Years old	Industrial
SID38_M	Bäckhed et al., 2015	ERR525895	Female	Adult	N/A	SWE	PRJEB6456	3-80 Years old	Industrial
SID383_12M	Bäckhed et al., 2015	ERR525881	N/A	Infant	N/A	SWE	PRJEB6456	0-2 Years old	Industrial
SID383_4M	Bäckhed et al., 2015	ERR525882	N/A	Infant	N/A	SWE	PRJEB6456	0-2 Years old	Industrial
SID383_B	Bäckhed et al., 2015	ERR525883	N/A	Infant	N/A	SWE	PRJEB6456	0-2 Years old	Industrial
SID383_M	Bäckhed et al., 2015	ERR525884	Female	Adult	N/A	SWE	PRJEB6456	3-80 Years old	Industrial
SID385_12M	Bäckhed et al., 2015	ERR525886	N/A	Infant	N/A	SWE	PRJEB6456	0-2 Years old	Industrial
SID385_4M	Bäckhed et al., 2015	ERR525887	N/A	Infant	N/A	SWE	PRJEB6456	0-2 Years old	Industrial
SID385_B	Bäckhed et al., 2015	ERR525888	N/A	Infant	N/A	SWE	PRJEB6456	0-2 Years old	Industrial
SID385_M	Bäckhed et al., 2015	ERR525889	Female	Adult	N/A	SWE	PRJEB6456	3-80 Years old	Industrial
SID387_12M	Bäckhed et al., 2015	ERR525890	N/A	Infant	N/A	SWE	PRJEB6456	0-2 Years old	Industrial
SID387_4M	Bäckhed et al., 2015	ERR525891	N/A	Infant	N/A	SWE	PRJEB6456	0-2 Years old	Industrial
SID387_B	Bäckhed et al., 2015	ERR525892	N/A	Infant	N/A	SWE	PRJEB6456	0-2 Years old	Industrial
SID387_M	Bäckhed et al., 2015	ERR525893	Female	Adult	N/A	SWE	PRJEB6456	3-80 Years old	Industrial
SID39_12M	Bäckhed et al., 2015	ERR525896	Male	Infant	N/A	SWE	PRJEB6456	0-2 Years old	Industrial
SID39_4M	Bäckhed et al., 2015	ERR525897	Male	Infant	N/A	SWE	PRJEB6456	0-2 Years old	Industrial
SID39_B	Bäckhed et al., 2015	ERR525902	Male	Infant	N/A	SWE	PRJEB6456	0-2 Years old	Industrial
SID39_M	Bäckhed et al., 2015	ERR525903	Female	Adult	N/A	SWE	PRJEB6456	3-80 Years old	Industrial
SID397_12M	Bäckhed et al., 2015	ERR525898	N/A	Infant	N/A	SWE	PRJEB6456	0-2 Years old	Industrial
SID397_4M	Bäckhed et al., 2015	ERR525899	N/A	Infant	N/A	SWE	PRJEB6456	0-2 Years old	Industrial
SID397_B	Bäckhed et al., 2015	ERR525900	N/A	Infant	N/A	SWE	PRJEB6456	0-2 Years old	Industrial
SID397_M	Bäckhed et al., 2015	ERR525901	Female	Adult	N/A	SWE	PRJEB6456	3-80 Years old	Industrial
SID42_12M	Bäckhed et al., 2015	ERR525904	Male	Infant	N/A	SWE	PRJEB6456	0-2 Years old	Industrial
SID42_4M	Bäckhed et al., 2015	ERR525905	Male	Infant	N/A	SWE	PRJEB6456	0-2 Years old	Industrial
SID42_B	Bäckhed et al., 2015	ERR525906	Male	Infant	N/A	SWE	PRJEB6456	0-2 Years old	Industrial
SID42_M	Bäckhed et al., 2015	ERR525907	Female	Adult	N/A	SWE	PRJEB6456	3-80 Years old	Industrial
SID45_12M	Bäckhed et al., 2015	ERR525908	Female	Infant	N/A	SWE	PRJEB6456	0-2 Years old	Industrial
SID45_4M	Bäckhed et al., 2015	ERR525909	Female	Infant	N/A	SWE	PRJEB6456	0-2 Years old	Industrial
SID45_B	Bäckhed et al., 2015	ERR525910	Female	Infant	N/A	SWE	PRJEB6456	0-2 Years old	Industrial
SID45_M	Bäckhed et al., 2015	ERR525911	Female	Adult	N/A	SWE	PRJEB6456	3-80 Years old	Industrial
SID503_12M	Bäckhed et al., 2015	ERR525912	N/A	Infant	N/A	SWE	PRJEB6456	0-2 Years old	Industrial
SID503_4M	Bäckhed et al., 2015	ERR525913	N/A	Infant	N/A	SWE	PRJEB6456	0-2 Years old	Industrial
SID503_B	Bäckhed et al., 2015	ERR525914	N/A	Infant	N/A	SWE	PRJEB6456	0-2 Years old	Industrial
SID503_M	Bäckhed et al., 2015	ERR525915	Female	Adult	N/A	SWE	PRJEB6456	3-80 Years old	Industrial
SID504_12M	Bäckhed et al., 2015	ERR525916	N/A	Infant	N/A	SWE	PRJEB6456	0-2 Years old	Industrial
SID504_4M	Bäckhed et al., 2015	ERR525917	N/A	Infant	N/A	SWE	PRJEB6456	0-2 Years old	Industrial
SID504_B	Bäckhed et al., 2015	ERR525918	N/A	Infant	N/A	SWE	PRJEB6456	0-2 Years old	Industrial
SID504_M	Bäckhed et al., 2015	ERR525919	Female	Adult	N/A	SWE	PRJEB6456	3-80 Years old	Industrial
SID507_12M	Bäckhed et al., 2015	ERR525920	N/A	Infant	N/A	SWE	PRJEB6456	0-2 Years old	Industrial
SID507_4M	Bäckhed et al., 2015	ERR525921	N/A	Infant	N/A	SWE	PRJEB6456	0-2 Years old	Industrial
SID507_B	Bäckhed et al., 2015	ERR525922	N/A	Infant	N/A	SWE	PRJEB6456	0-2 Years old	Industrial
SID507_M	Bäckhed et al., 2015	ERR525923	Female	Adult	N/A	SWE	PRJEB6456	3-80 Years old	Industrial
SID51_12M	Bäckhed et al., 2015	ERR525925	Female	Infant	N/A	SWE	PRJEB6456	0-2 Years old	Industrial
SID51_4M	Bäckhed et al., 2015	ERR525929	Female	Infant	N/A	SWE	PRJEB6456	0-2 Years old	Industrial
SID51_B	Bäckhed et al., 2015	ERR525930	Female	Infant	N/A	SWE	PRJEB6456	0-2 Years old	Industrial
SID51_M	Bäckhed et al., 2015	ERR525931	Female	Adult	N/A	SWE	PRJEB6456	3-80 Years old	Industrial
SID511_12M	Bäckhed et al., 2015	ERR525924	N/A	Infant	N/A	SWE	PRJEB6456	0-2 Years old	Industrial
SID511_4M	Bäckhed et al., 2015	ERR525926	N/A	Infant	N/A	SWE	PRJEB6456	0-2 Years old	Industrial
SID511_B	Bäckhed et al., 2015	ERR525927	N/A	Infant	N/A	SWE	PRJEB6456	0-2 Years old	Industrial
SID511_M	Bäckhed et al., 2015	ERR525928	Female	Adult	N/A	SWE	PRJEB6456	3-80 Years old	Industrial
SID521_12M	Bäckhed et al., 2015	ERR525932	N/A	Infant	N/A	SWE	PRJEB6456	0-2 Years old	Industrial
SID521_4M	Bäckhed et al., 2015	ERR525933	N/A	Infant	N/A	SWE	PRJEB6456	0-2 Years old	Industrial
SID521_B	Bäckhed et al., 2015	ERR525934	N/A	Infant	N/A	SWE	PRJEB6456	0-2 Years old	Industrial
SID521_M	Bäckhed et al., 2015	ERR525935	Female	Adult	N/A	SWE	PRJEB6456	3-80 Years old	Industrial
SID526_12M	Bäckhed et al., 2015	ERR525936	N/A	Infant	N/A	SWE	PRJEB6456	0-2 Years old	Industrial
SID526_4M	Bäckhed et al., 2015	ERR525937	N/A	Infant	N/A	SWE	PRJEB6456	0-2 Years old	Industrial
SID526_B	Bäckhed et al., 2015	ERR525938	N/A	Infant	N/A	SWE	PRJEB6456	0-2 Years old	Industrial
SID526_M	Bäckhed et al., 2015	ERR525939	Female	Adult	N/A	SWE	PRJEB6456	3-80 Years old	Industrial
SID527_12M	Bäckhed et al., 2015	ERR525940	N/A	Infant	N/A	SWE	PRJEB6456	0-2 Years old	Industrial
SID527_4M	Bäckhed et al., 2015	ERR525941	N/A	Infant	N/A	SWE	PRJEB6456	0-2 Years old	Industrial
SID527_B	Bäckhed et al., 2015	ERR525942	N/A	Infant	N/A	SWE	PRJEB6456	0-2 Years old	Industrial
SID527_M	Bäckhed et al., 2015	ERR525943	Female	Adult	N/A	SWE	PRJEB6456	3-80 Years old	Industrial
SID53_12M	Bäckhed et al., 2015	ERR525944	Female	Infant	N/A	SWE	PRJEB6456	0-2 Years old	Industrial
SID53_4M	Bäckhed et al., 2015	ERR525949	Female	Infant	N/A	SWE	PRJEB6456	0-2 Years old	Industrial
SID53_B	Bäckhed et al., 2015	ERR525954	Female	Infant	N/A	SWE	PRJEB6456	0-2 Years old	Industrial
SID53_M	Bäckhed et al., 2015	ERR525955	Female	Adult	N/A	SWE	PRJEB6456	3-80 Years old	Industrial
SID532_12M	Bäckhed et al., 2015	ERR525945	N/A	Infant	N/A	SWE	PRJEB6456	0-2 Years old	Industrial
SID532_4M	Bäckhed et al., 2015	ERR525946	N/A	Infant	N/A	SWE	PRJEB6456	0-2 Years old	Industrial
SID532_B	Bäckhed et al., 2015	ERR525947	N/A	Infant	N/A	SWE	PRJEB6456	0-2 Years old	Industrial
SID532_M	Bäckhed et al., 2015	ERR525948	Female	Adult	N/A	SWE	PRJEB6456	3-80 Years old	Industrial
SID536_12M	Bäckhed et al., 2015	ERR525950	N/A	Infant	N/A	SWE	PRJEB6456	0-2 Years old	Industrial
SID536_4M	Bäckhed et al., 2015	ERR525951	N/A	Infant	N/A	SWE	PRJEB6456	0-2 Years old	Industrial
SID536_B	Bäckhed et al., 2015	ERR525952	N/A	Infant	N/A	SWE	PRJEB6456	0-2 Years old	Industrial
SID536_M	Bäckhed et al., 2015	ERR525953	Female	Adult	N/A	SWE	PRJEB6456	3-80 Years old	Industrial
SID544_12M	Bäckhed et al., 2015	ERR525956	N/A	Infant	N/A	SWE	PRJEB6456	0-2 Years old	Industrial
SID544_4M	Bäckhed et al., 2015	ERR525957	N/A	Infant	N/A	SWE	PRJEB6456	0-2 Years old	Industrial
SID544_B	Bäckhed et al., 2015	ERR525958	N/A	Infant	N/A	SWE	PRJEB6456	0-2 Years old	Industrial
SID544_M	Bäckhed et al., 2015	ERR525959	Female	Adult	N/A	SWE	PRJEB6456	3-80 Years old	Industrial
SID546_12M	Bäckhed et al., 2015	ERR525960	N/A	Infant	N/A	SWE	PRJEB6456	0-2 Years old	Industrial
SID546_4M	Bäckhed et al., 2015	ERR525961	N/A	Infant	N/A	SWE	PRJEB6456	0-2 Years old	Industrial
SID546_B	Bäckhed et al., 2015	ERR525962	N/A	Infant	N/A	SWE	PRJEB6456	0-2 Years old	Industrial
SID546_M	Bäckhed et al., 2015	ERR525963	Female	Adult	N/A	SWE	PRJEB6456	3-80 Years old	Industrial
SID549_12M	Bäckhed et al., 2015	ERR525964	N/A	Infant	N/A	SWE	PRJEB6456	0-2 Years old	Industrial
SID549_4M	Bäckhed et al., 2015	ERR525965	N/A	Infant	N/A	SWE	PRJEB6456	0-2 Years old	Industrial
SID549_B	Bäckhed et al., 2015	ERR525966	N/A	Infant	N/A	SWE	PRJEB6456	0-2 Years old	Industrial
SID549_M	Bäckhed et al., 2015	ERR525967	Female	Adult	N/A	SWE	PRJEB6456	3-80 Years old	Industrial
SID560_12M	Bäckhed et al., 2015	ERR525968	N/A	Infant	N/A	SWE	PRJEB6456	0-2 Years old	Industrial
SID560_4M	Bäckhed et al., 2015	ERR525969	N/A	Infant	N/A	SWE	PRJEB6456	0-2 Years old	Industrial
SID560_B	Bäckhed et al., 2015	ERR525970	N/A	Infant	N/A	SWE	PRJEB6456	0-2 Years old	Industrial
SID560_M	Bäckhed et al., 2015	ERR525971	Female	Adult	N/A	SWE	PRJEB6456	3-80 Years old	Industrial
SID565_12M	Bäckhed et al., 2015	ERR525972	N/A	Infant	N/A	SWE	PRJEB6456	0-2 Years old	Industrial
SID565_4M	Bäckhed et al., 2015	ERR525973	N/A	Infant	N/A	SWE	PRJEB6456	0-2 Years old	Industrial
SID565_B	Bäckhed et al., 2015	ERR525974	N/A	Infant	N/A	SWE	PRJEB6456	0-2 Years old	Industrial
SID565_M	Bäckhed et al., 2015	ERR525975	Female	Adult	N/A	SWE	PRJEB6456	3-80 Years old	Industrial
SID566_12M	Bäckhed et al., 2015	ERR525976	N/A	Infant	N/A	SWE	PRJEB6456	0-2 Years old	Industrial
SID566_4M	Bäckhed et al., 2015	ERR525977	N/A	Infant	N/A	SWE	PRJEB6456	0-2 Years old	Industrial
SID566_B	Bäckhed et al., 2015	ERR525978	N/A	Infant	N/A	SWE	PRJEB6456	0-2 Years old	Industrial
SID566_M	Bäckhed et al., 2015	ERR525979	Female	Adult	N/A	SWE	PRJEB6456	3-80 Years old	Industrial
SID567_12M	Bäckhed et al., 2015	ERR525980	N/A	Infant	N/A	SWE	PRJEB6456	0-2 Years old	Industrial
SID567_4M	Bäckhed et al., 2015	ERR525981	N/A	Infant	N/A	SWE	PRJEB6456	0-2 Years old	Industrial
SID567_B	Bäckhed et al., 2015	ERR525982	N/A	Infant	N/A	SWE	PRJEB6456	0-2 Years old	Industrial
SID567_M	Bäckhed et al., 2015	ERR525983	Female	Adult	N/A	SWE	PRJEB6456	3-80 Years old	Industrial
SID570_12M	Bäckhed et al., 2015	ERR525984	N/A	Infant	N/A	SWE	PRJEB6456	0-2 Years old	Industrial
SID570_4M	Bäckhed et al., 2015	ERR525985	N/A	Infant	N/A	SWE	PRJEB6456	0-2 Years old	Industrial
SID570_B	Bäckhed et al., 2015	ERR525986	N/A	Infant	N/A	SWE	PRJEB6456	0-2 Years old	Industrial
SID570_M	Bäckhed et al., 2015	ERR525987	Female	Adult	N/A	SWE	PRJEB6456	3-80 Years old	Industrial
SID572_12M	Bäckhed et al., 2015	ERR525988	N/A	Infant	N/A	SWE	PRJEB6456	0-2 Years old	Industrial
SID572_4M	Bäckhed et al., 2015	ERR525989	N/A	Infant	N/A	SWE	PRJEB6456	0-2 Years old	Industrial
SID572_B	Bäckhed et al., 2015	ERR525990	N/A	Infant	N/A	SWE	PRJEB6456	0-2 Years old	Industrial
SID572_M	Bäckhed et al., 2015	ERR525991	Female	Adult	N/A	SWE	PRJEB6456	3-80 Years old	Industrial
SID577_12M	Bäckhed et al., 2015	ERR525992	N/A	Infant	N/A	SWE	PRJEB6456	0-2 Years old	Industrial
SID577_4M	Bäckhed et al., 2015	ERR525993	N/A	Infant	N/A	SWE	PRJEB6456	0-2 Years old	Industrial
SID577_B	Bäckhed et al., 2015	ERR525994	N/A	Infant	N/A	SWE	PRJEB6456	0-2 Years old	Industrial
SID577_M	Bäckhed et al., 2015	ERR525995	Female	Adult	N/A	SWE	PRJEB6456	3-80 Years old	Industrial
SID582_12M	Bäckhed et al., 2015	ERR525996	N/A	Infant	N/A	SWE	PRJEB6456	0-2 Years old	Industrial
SID582_4M	Bäckhed et al., 2015	ERR525997	N/A	Infant	N/A	SWE	PRJEB6456	0-2 Years old	Industrial
SID582_B	Bäckhed et al., 2015	ERR525998	N/A	Infant	N/A	SWE	PRJEB6456	0-2 Years old	Industrial
SID582_M	Bäckhed et al., 2015	ERR525999	Female	Adult	N/A	SWE	PRJEB6456	3-80 Years old	Industrial
SID585_12M	Bäckhed et al., 2015	ERR526000	N/A	Infant	N/A	SWE	PRJEB6456	0-2 Years old	Industrial
SID585_4M	Bäckhed et al., 2015	ERR526001	N/A	Infant	N/A	SWE	PRJEB6456	0-2 Years old	Industrial
SID585_B	Bäckhed et al., 2015	ERR526002	N/A	Infant	N/A	SWE	PRJEB6456	0-2 Years old	Industrial
SID585_M	Bäckhed et al., 2015	ERR526003	Female	Adult	N/A	SWE	PRJEB6456	3-80 Years old	Industrial
SID587_12M	Bäckhed et al., 2015	ERR526004	N/A	Infant	N/A	SWE	PRJEB6456	0-2 Years old	Industrial
SID587_4M	Bäckhed et al., 2015	ERR526005	N/A	Infant	N/A	SWE	PRJEB6456	0-2 Years old	Industrial
SID587_B	Bäckhed et al., 2015	ERR526006	N/A	Infant	N/A	SWE	PRJEB6456	0-2 Years old	Industrial
SID587_M	Bäckhed et al., 2015	ERR526007	Female	Adult	N/A	SWE	PRJEB6456	3-80 Years old	Industrial
SID589_12M	Bäckhed et al., 2015	ERR526008	N/A	Infant	N/A	SWE	PRJEB6456	0-2 Years old	Industrial
SID589_4M	Bäckhed et al., 2015	ERR526009	N/A	Infant	N/A	SWE	PRJEB6456	0-2 Years old	Industrial
SID589_B	Bäckhed et al., 2015	ERR526010	N/A	Infant	N/A	SWE	PRJEB6456	0-2 Years old	Industrial
SID589_M	Bäckhed et al., 2015	ERR526011	Female	Adult	N/A	SWE	PRJEB6456	3-80 Years old	Industrial
SID590_12M	Bäckhed et al., 2015	ERR526012	N/A	Infant	N/A	SWE	PRJEB6456	0-2 Years old	Industrial
SID590_4M	Bäckhed et al., 2015	ERR526013	N/A	Infant	N/A	SWE	PRJEB6456	0-2 Years old	Industrial
SID590_B	Bäckhed et al., 2015	ERR526014	N/A	Infant	N/A	SWE	PRJEB6456	0-2 Years old	Industrial
SID590_M	Bäckhed et al., 2015	ERR526015	Female	Adult	N/A	SWE	PRJEB6456	3-80 Years old	Industrial
SID591_12M	Bäckhed et al., 2015	ERR526016	N/A	Infant	N/A	SWE	PRJEB6456	0-2 Years old	Industrial
SID591_4M	Bäckhed et al., 2015	ERR526017	N/A	Infant	N/A	SWE	PRJEB6456	0-2 Years old	Industrial
SID591_B	Bäckhed et al., 2015	ERR526018	N/A	Infant	N/A	SWE	PRJEB6456	0-2 Years old	Industrial
SID591_M	Bäckhed et al., 2015	ERR526019	Female	Adult	N/A	SWE	PRJEB6456	3-80 Years old	Industrial
SID598_12M	Bäckhed et al., 2015	ERR526020	N/A	Infant	N/A	SWE	PRJEB6456	0-2 Years old	Industrial
SID598_4M	Bäckhed et al., 2015	ERR526021	N/A	Infant	N/A	SWE	PRJEB6456	0-2 Years old	Industrial
SID598_B	Bäckhed et al., 2015	ERR526022	N/A	Infant	N/A	SWE	PRJEB6456	0-2 Years old	Industrial
SID598_M	Bäckhed et al., 2015	ERR526023	Female	Adult	N/A	SWE	PRJEB6456	3-80 Years old	Industrial
SID599_12M	Bäckhed et al., 2015	ERR526024	N/A	Infant	N/A	SWE	PRJEB6456	0-2 Years old	Industrial
SID599_4M	Bäckhed et al., 2015	ERR526025	N/A	Infant	N/A	SWE	PRJEB6456	0-2 Years old	Industrial
SID599_B	Bäckhed et al., 2015	ERR526026	N/A	Infant	N/A	SWE	PRJEB6456	0-2 Years old	Industrial
SID599_M	Bäckhed et al., 2015	ERR526027	Female	Adult	N/A	SWE	PRJEB6456	3-80 Years old	Industrial
SID608_12M	Bäckhed et al., 2015	ERR526028	N/A	Infant	N/A	SWE	PRJEB6456	0-2 Years old	Industrial
SID608_4M	Bäckhed et al., 2015	ERR526029	N/A	Infant	N/A	SWE	PRJEB6456	0-2 Years old	Industrial
SID608_B	Bäckhed et al., 2015	ERR526030	N/A	Infant	N/A	SWE	PRJEB6456	0-2 Years old	Industrial
SID608_M	Bäckhed et al., 2015	ERR526031	Female	Adult	N/A	SWE	PRJEB6456	3-80 Years old	Industrial
SID615_12M	Bäckhed et al., 2015	ERR526032	N/A	Infant	N/A	SWE	PRJEB6456	0-2 Years old	Industrial
SID615_4M	Bäckhed et al., 2015	ERR526033	N/A	Infant	N/A	SWE	PRJEB6456	0-2 Years old	Industrial
SID615_B	Bäckhed et al., 2015	ERR526034	N/A	Infant	N/A	SWE	PRJEB6456	0-2 Years old	Industrial
SID615_M	Bäckhed et al., 2015	ERR526035	Female	Adult	N/A	SWE	PRJEB6456	3-80 Years old	Industrial
SID622_12M	Bäckhed et al., 2015	ERR526036	N/A	Infant	N/A	SWE	PRJEB6456	0-2 Years old	Industrial
SID622_4M	Bäckhed et al., 2015	ERR526037	N/A	Infant	N/A	SWE	PRJEB6456	0-2 Years old	Industrial
SID622_B	Bäckhed et al., 2015	ERR526038	N/A	Infant	N/A	SWE	PRJEB6456	0-2 Years old	Industrial
SID622_M	Bäckhed et al., 2015	ERR526039	Female	Adult	N/A	SWE	PRJEB6456	3-80 Years old	Industrial
SID624_12M	Bäckhed et al., 2015	ERR526040	N/A	Infant	N/A	SWE	PRJEB6456	0-2 Years old	Industrial
SID624_4M	Bäckhed et al., 2015	ERR526041	N/A	Infant	N/A	SWE	PRJEB6456	0-2 Years old	Industrial
SID624_B	Bäckhed et al., 2015	ERR526042	N/A	Infant	N/A	SWE	PRJEB6456	0-2 Years old	Industrial
SID624_M	Bäckhed et al., 2015	ERR526043	Female	Adult	N/A	SWE	PRJEB6456	3-80 Years old	Industrial
SID626_12M	Bäckhed et al., 2015	ERR526044	N/A	Infant	N/A	SWE	PRJEB6456	0-2 Years old	Industrial
SID626_4M	Bäckhed et al., 2015	ERR526045	N/A	Infant	N/A	SWE	PRJEB6456	0-2 Years old	Industrial
SID626_B	Bäckhed et al., 2015	ERR526046	N/A	Infant	N/A	SWE	PRJEB6456	0-2 Years old	Industrial
SID626_M	Bäckhed et al., 2015	ERR526047	Female	Adult	N/A	SWE	PRJEB6456	3-80 Years old	Industrial
SID633_12M	Bäckhed et al., 2015	ERR526048	N/A	Infant	N/A	SWE	PRJEB6456	0-2 Years old	Industrial
SID633_4M	Bäckhed et al., 2015	ERR526049	N/A	Infant	N/A	SWE	PRJEB6456	0-2 Years old	Industrial
SID633_B	Bäckhed et al., 2015	ERR526050	N/A	Infant	N/A	SWE	PRJEB6456	0-2 Years old	Industrial
SID633_M	Bäckhed et al., 2015	ERR526051	Female	Adult	N/A	SWE	PRJEB6456	3-80 Years old	Industrial
SID635_12M	Bäckhed et al., 2015	ERR526052	N/A	Infant	N/A	SWE	PRJEB6456	0-2 Years old	Industrial
SID635_4M	Bäckhed et al., 2015	ERR526053	N/A	Infant	N/A	SWE	PRJEB6456	0-2 Years old	Industrial
SID635_B	Bäckhed et al., 2015	ERR526054	N/A	Infant	N/A	SWE	PRJEB6456	0-2 Years old	Industrial
SID635_M	Bäckhed et al., 2015	ERR526055	Female	Adult	N/A	SWE	PRJEB6456	3-80 Years old	Industrial
SID637_12M	Bäckhed et al., 2015	ERR526056	N/A	Infant	N/A	SWE	PRJEB6456	0-2 Years old	Industrial
SID637_4M	Bäckhed et al., 2015	ERR526057	N/A	Infant	N/A	SWE	PRJEB6456	0-2 Years old	Industrial
SID637_B	Bäckhed et al., 2015	ERR526058	N/A	Infant	N/A	SWE	PRJEB6456	0-2 Years old	Industrial
SID637_M	Bäckhed et al., 2015	ERR526059	Female	Adult	N/A	SWE	PRJEB6456	3-80 Years old	Industrial
SID640_12M	Bäckhed et al., 2015	ERR526060	N/A	Infant	N/A	SWE	PRJEB6456	0-2 Years old	Industrial
SID640_4M	Bäckhed et al., 2015	ERR526061	N/A	Infant	N/A	SWE	PRJEB6456	0-2 Years old	Industrial
SID640_B	Bäckhed et al., 2015	ERR526062	N/A	Infant	N/A	SWE	PRJEB6456	0-2 Years old	Industrial
SID640_M	Bäckhed et al., 2015	ERR526063	Female	Adult	N/A	SWE	PRJEB6456	3-80 Years old	Industrial
SID7_12M	Bäckhed et al., 2015	ERR526068	Female	Infant	N/A	SWE	PRJEB6456	0-2 Years old	Industrial
SID7_4M	Bäckhed et al., 2015	ERR526069	Female	Infant	N/A	SWE	PRJEB6456	0-2 Years old	Industrial
SID7_B	Bäckhed et al., 2015	ERR526074	Female	Infant	N/A	SWE	PRJEB6456	0-2 Years old	Industrial
SID7_M	Bäckhed et al., 2015	ERR526075	Female	Adult	N/A	SWE	PRJEB6456	3-80 Years old	Industrial
SID70_12M	Bäckhed et al., 2015	ERR526064	Female	Infant	N/A	SWE	PRJEB6456	0-2 Years old	Industrial
SID70_4M	Bäckhed et al., 2015	ERR526065	Female	Infant	N/A	SWE	PRJEB6456	0-2 Years old	Industrial
SID70_B	Bäckhed et al., 2015	ERR526066	Female	Infant	N/A	SWE	PRJEB6456	0-2 Years old	Industrial
SID70_M	Bäckhed et al., 2015	ERR526067	Female	Adult	N/A	SWE	PRJEB6456	3-80 Years old	Industrial
SID78_12M	Bäckhed et al., 2015	ERR526070	Female	Infant	N/A	SWE	PRJEB6456	0-2 Years old	Industrial
SID78_4M	Bäckhed et al., 2015	ERR526071	Female	Infant	N/A	SWE	PRJEB6456	0-2 Years old	Industrial
SID78_B	Bäckhed et al., 2015	ERR526072	Female	Infant	N/A	SWE	PRJEB6456	0-2 Years old	Industrial
SID78_M	Bäckhed et al., 2015	ERR526073	Female	Adult	N/A	SWE	PRJEB6456	3-80 Years old	Industrial
SID82_12M	Bäckhed et al., 2015	ERR526076	Female	Infant	N/A	SWE	PRJEB6456	0-2 Years old	Industrial
SID82_4M	Bäckhed et al., 2015	ERR526077	Female	Infant	N/A	SWE	PRJEB6456	0-2 Years old	Industrial
SID82_B	Bäckhed et al., 2015	ERR526078	Female	Infant	N/A	SWE	PRJEB6456	0-2 Years old	Industrial
SID82_M	Bäckhed et al., 2015	ERR526079	Female	Adult	N/A	SWE	PRJEB6456	3-80 Years old	Industrial
SID87_12M	Bäckhed et al., 2015	ERR526080	Male	Infant	N/A	SWE	PRJEB6456	0-2 Years old	Industrial
SID87_4M	Bäckhed et al., 2015	ERR526081	Male	Infant	N/A	SWE	PRJEB6456	0-2 Years old	Industrial
SID87_B	Bäckhed et al., 2015	ERR526082	Male	Infant	N/A	SWE	PRJEB6456	0-2 Years old	Industrial
SID87_M	Bäckhed et al., 2015	ERR526083	Female	Adult	N/A	SWE	PRJEB6456	3-80 Years old	Industrial
SID9_12M	Bäckhed et al., 2015	ERR526084	Female	Infant	N/A	SWE	PRJEB6456	0-2 Years old	Industrial
SID9_4M	Bäckhed et al., 2015	ERR526085	Female	Infant	N/A	SWE	PRJEB6456	0-2 Years old	Industrial
SID9_B	Bäckhed et al., 2015	ERR526086	Female	Infant	N/A	SWE	PRJEB6456	0-2 Years old	Industrial
SID9_M	Bäckhed et al., 2015	ERR526087	Female	Adult	N/A	SWE	PRJEB6456	3-80 Years old	Industrial
ContevilleLC_2019_SRS4491757	Conteville et al., 2019	SRS4491757	Female	51-60	N/A	BRA	PRJNA527208	3-80 Years old	Rural
ContevilleLC_2019_SRS4491758	Conteville et al., 2019	SRS4491758	Female	61-70	N/A	BRA	PRJNA527208	3-80 Years old	Rural
ContevilleLC_2019_SRS4491759	Conteville et al., 2019	SRS4491759	Male	51-60	N/A	BRA	PRJNA527208	3-80 Years old	Rural
ContevilleLC_2019_SRS4491760	Conteville et al., 2019	SRS4491760	Female	61-70	N/A	BRA	PRJNA527208	3-80 Years old	Rural
ContevilleLC_2019_SRS4491761	Conteville et al., 2019	SRS4491761	Female	51-60	N/A	BRA	PRJNA527208	3-80 Years old	Rural
ContevilleLC_2019_SRS4491762	Conteville et al., 2019	SRS4491762	Female	51-60	N/A	BRA	PRJNA527208	3-80 Years old	Rural
ContevilleLC_2019_SRS4491763	Conteville et al., 2019	SRS4491763	Male	51-60	N/A	BRA	PRJNA527208	3-80 Years old	Rural
ContevilleLC_2019_SRS4491764	Conteville et al., 2019	SRS4491764	Male	31-50	N/A	BRA	PRJNA527208	3-80 Years old	Rural
ContevilleLC_2019_SRS4491765	Conteville et al., 2019	SRS4491765	Female	61-70	N/A	BRA	PRJNA527208	3-80 Years old	Rural
ContevilleLC_2019_SRS4491766	Conteville et al., 2019	SRS4491766	Male	61-70	N/A	BRA	PRJNA527208	3-80 Years old	Rural
ContevilleLC_2019_SRS4491767	Conteville et al., 2019	SRS4491767	Female	31-50	N/A	BRA	PRJNA527208	3-80 Years old	Rural
ContevilleLC_2019_SRS4491768	Conteville et al., 2019	SRS4491768	Male	61-70	N/A	BRA	PRJNA527208	3-80 Years old	Rural
ContevilleLC_2019_SRS4491769	Conteville et al., 2019	SRS4491769	Female	61-70	N/A	BRA	PRJNA527208	3-80 Years old	Rural
ContevilleLC_2019_SRS4491770	Conteville et al., 2019	SRS4491770	Female	31-50	N/A	BRA	PRJNA527208	3-80 Years old	Rural
ContevilleLC_2019_SRS4491771	Conteville et al., 2019	SRS4491771	Female	51-60	N/A	BRA	PRJNA527208	3-80 Years old	Rural
CosteaPI_2017__alien-11-632-0	Costea et al., 2017	ERR1729490;ERR1729489;ERR1729488;ERR1729487;ERR1728368;ERR1728367;ERR1728366;ERR1728365	Male	48	NA	DEU	PRJEB17632	3-80 Years old	Industrial
CosteaPI_2017__alien-11-773-0	Costea et al., 2017	ERR1729443;ERR1729442;ERR1729441;ERR1729440;ERR1728321;ERR1728320;ERR1728319;ERR1728318	Male	48	NA	DEU	PRJEB17632	3-80 Years old	Industrial
CosteaPI_2017__alien-11-883-0	Costea et al., 2017	ERR1729403;ERR1729402;ERR1729401;ERR1729400;ERR1728281;ERR1728280;ERR1728279;ERR1728278	Male	48	NA	DEU	PRJEB17632	3-80 Years old	Industrial
CosteaPI_2017__alien-11-918-0	Costea et al., 2017	ERR1728579;ERR1728578;ERR1728577;ERR1728576	Male	48	NA	DEU	PRJEB17632	3-80 Years old	Industrial
CosteaPI_2017__alien2-11-0-0	Costea et al., 2017	ERR1729337;ERR1729336;ERR1729335;ERR1729334;ERR1728215;ERR1728214;ERR1728213;ERR1728212	Female	49	NA	DEU	PRJEB17632	3-80 Years old	Industrial
CosteaPI_2017__alien4-11-0-0	Costea et al., 2017	ERR1728779;ERR1728778;ERR1728777;ERR1728776	Male	15	NA	DEU	PRJEB17632	3-80 Years old	Industrial
CosteaPI_2017__bugkiller-11-392-1	Costea et al., 2017	ERR1729297;ERR1729296;ERR1729295;ERR1729294;ERR1728175;ERR1728174;ERR1728173;ERR1728172	NA	NA	NA	DEU	PRJEB17632	Not_Know	Industrial
CosteaPI_2017__bugkiller-11-392-2	Costea et al., 2017	ERR1728600;ERR1728599;ERR1728598;ERR1728597	NA	NA	NA	DEU	PRJEB17632	Not_Know	Industrial
CosteaPI_2017__bugkiller-11-600-0	Costea et al., 2017	ERR1729276;ERR1729275;ERR1729274;ERR1729273;ERR1729272;ERR1728154;ERR1728153;ERR1728152;ERR1728151;ERR1728150	NA	NA	NA	DEU	PRJEB17632	Not_Know	Industrial
CosteaPI_2017__bugkiller-11-773-0	Costea et al., 2017	ERR1729263;ERR1729262;ERR1729261;ERR1729260;ERR1728141;ERR1728140;ERR1728139;ERR1728138	NA	NA	NA	DEU	PRJEB17632	Not_Know	Industrial
CosteaPI_2017__bugkiller-11-918-0	Costea et al., 2017	ERR1729463;ERR1729462;ERR1729461;ERR1729460;ERR1728341;ERR1728340;ERR1728339;ERR1728338	NA	NA	NA	DEU	PRJEB17632	Not_Know	Industrial
CosteaPI_2017__daisy-11-0-0	Costea et al., 2017	ERR1729203;ERR1729202;ERR1729201;ERR1729200;ERR1728081;ERR1728080;ERR1728079;ERR1728078	NA	NA	NA	DEU	PRJEB17632	Not_Know	Industrial
CosteaPI_2017__daisy-11-2-0	Costea et al., 2017	ERR1729399;ERR1729398;ERR1729397;ERR1729396;ERR1728277;ERR1728276;ERR1728275;ERR1728274	NA	NA	NA	DEU	PRJEB17632	Not_Know	Industrial
CosteaPI_2017__daisy-11-388-0	Costea et al., 2017	ERR1729502;ERR1729501;ERR1729500;ERR1729499;ERR1728380;ERR1728379;ERR1728378;ERR1728377	NA	NA	NA	DEU	PRJEB17632	Not_Know	Industrial
CosteaPI_2017__daisy-11-392-0	Costea et al., 2017	ERR1729407;ERR1729406;ERR1729405;ERR1729404;ERR1728285;ERR1728284;ERR1728283;ERR1728282	NA	NA	NA	DEU	PRJEB17632	Not_Know	Industrial
CosteaPI_2017__daisy-11-403-0	Costea et al., 2017	ERR1729510;ERR1729509;ERR1729508;ERR1729507;ERR1728388;ERR1728387;ERR1728386;ERR1728385	NA	NA	NA	DEU	PRJEB17632	Not_Know	Industrial
CosteaPI_2017__donald1-11-0-0	Costea et al., 2017	ERR1729379;ERR1729378;ERR1729377;ERR1729376;ERR1728257;ERR1728256;ERR1728255;ERR1728254	Male	36	NA	DEU	PRJEB17632	3-80 Years old	Industrial
CosteaPI_2017__donald1-11-30-0	Costea et al., 2017	ERR1728825;ERR1728824;ERR1728823;ERR1728822	Male	36	NA	DEU	PRJEB17632	3-80 Years old	Industrial
CosteaPI_2017__donald1-11-7-0	Costea et al., 2017	ERR1729199;ERR1729198;ERR1729197;ERR1729196;ERR1729195;ERR1728077;ERR1728076;ERR1728075;ERR1728074;ERR1728073	Male	36	NA	DEU	PRJEB17632	3-80 Years old	Industrial
CosteaPI_2017__donald2-11-30-0	Costea et al., 2017	ERR1728801;ERR1728800;ERR1728799;ERR1728798	Female	36	NA	DEU	PRJEB17632	3-80 Years old	Industrial
CosteaPI_2017__donald2-11-7-0	Costea et al., 2017	ERR1729271;ERR1729270;ERR1729269;ERR1729268;ERR1728149;ERR1728148;ERR1728147;ERR1728146	Female	36	NA	DEU	PRJEB17632	3-80 Years old	Industrial
CosteaPI_2017__donald3-11-30-0	Costea et al., 2017	ERR1729240;ERR1729239;ERR1729238;ERR1729237;ERR1729236;ERR1728118;ERR1728117;ERR1728116;ERR1728115;ERR1728114	Male	7	NA	DEU	PRJEB17632	3-80 Years old	Industrial
CosteaPI_2017__donald3-11-7-0	Costea et al., 2017	ERR1729455;ERR1729454;ERR1729453;ERR1729452;ERR1728333;ERR1728332;ERR1728331;ERR1728330	Male	7	NA	DEU	PRJEB17632	3-80 Years old	Industrial
CosteaPI_2017__donald4-11-7-0	Costea et al., 2017	ERR1729349;ERR1729348;ERR1729347;ERR1729346;ERR1728227;ERR1728226;ERR1728225;ERR1728224	Male	7	NA	DEU	PRJEB17632	3-80 Years old	Industrial
CosteaPI_2017__donald5-11-30-0	Costea et al., 2017	ERR1729447;ERR1729446;ERR1729445;ERR1729444;ERR1728325;ERR1728324;ERR1728323;ERR1728322	Male	8	NA	DEU	PRJEB17632	3-80 Years old	Industrial
CosteaPI_2017__donald5-11-7-0	Costea et al., 2017	ERR1729498;ERR1729497;ERR1729496;ERR1729495;ERR1728376;ERR1728375;ERR1728374;ERR1728373	Male	8	NA	DEU	PRJEB17632	3-80 Years old	Industrial
CosteaPI_2017__halbarad-11-2-0	Costea et al., 2017	ERR1729167;ERR1729166;ERR1728045;ERR1728044	NA	NA	NA	DEU	PRJEB17632	Not_Know	Industrial
CosteaPI_2017__halbarad-11-392-0	Costea et al., 2017	ERR1728540;ERR1728539;ERR1728538;ERR1728537	NA	NA	NA	DEU	PRJEB17632	Not_Know	Industrial
CosteaPI_2017__mickey2-11-30-0	Costea et al., 2017	ERR1729284;ERR1729283;ERR1729282;ERR1729281;ERR1728162;ERR1728161;ERR1728160;ERR1728159	Female	38	NA	DEU	PRJEB17632	3-80 Years old	Industrial
CosteaPI_2017__mickey3-11-7-0	Costea et al., 2017	ERR1729293;ERR1729292;ERR1729291;ERR1729290;ERR1729289;ERR1728171;ERR1728170;ERR1728169;ERR1728168;ERR1728167	Female	6	NA	DEU	PRJEB17632	3-80 Years old	Industrial
CosteaPI_2017__mickey4-11-30-0	Costea et al., 2017	ERR1729228;ERR1729227;ERR1729226;ERR1729225;ERR1729224;ERR1728106;ERR1728105;ERR1728104;ERR1728103;ERR1728102	Female	6	NA	DEU	PRJEB17632	3-80 Years old	Industrial
CosteaPI_2017__mickey4-11-7-0	Costea et al., 2017	ERR1729161;ERR1729160;ERR1729159;ERR1729158;ERR1728039;ERR1728038;ERR1728037;ERR1728036	Female	6	NA	DEU	PRJEB17632	3-80 Years old	Industrial
CosteaPI_2017__mickey5-11-7-0	Costea et al., 2017	ERR1729435;ERR1729434;ERR1729433;ERR1729432;ERR1728313;ERR1728312;ERR1728311;ERR1728310	Female	4	NA	DEU	PRJEB17632	3-80 Years old	Industrial
CosteaPI_2017__peacemaker-11-0-0	Costea et al., 2017	ERR1729182;ERR1729181;ERR1729180;ERR1728060;ERR1728059;ERR1728058	Male	36	NA	DEU	PRJEB17632	3-80 Years old	Industrial
CosteaPI_2017__peacemaker-11-392-1	Costea et al., 2017	ERR1729351;ERR1729350;ERR1728229;ERR1728228	NA	NA	NA	DEU	PRJEB17632	Not_Know	Industrial
CosteaPI_2017__peacemaker-11-60-0	Costea et al., 2017	ERR1729478;ERR1729477;ERR1729476;ERR1728356;ERR1728355;ERR1728354	Male	36	NA	DEU	PRJEB17632	3-80 Years old	Industrial
CosteaPI_2017__peacemaker-11-918-0	Costea et al., 2017	ERR1729341;ERR1729340;ERR1729339;ERR1729338;ERR1728219;ERR1728218;ERR1728217;ERR1728216	NA	NA	NA	DEU	PRJEB17632	Not_Know	Industrial
CosteaPI_2017__peacemaker2-11-0-0	Costea et al., 2017	ERR1729439;ERR1729438;ERR1729437;ERR1729436;ERR1728317;ERR1728316;ERR1728315;ERR1728314	Female	38	NA	DEU	PRJEB17632	3-80 Years old	Industrial
CosteaPI_2017__peacemaker3-11-0-0	Costea et al., 2017	ERR1729165;ERR1729164;ERR1729163;ERR1729162;ERR1728043;ERR1728042;ERR1728041;ERR1728040	Male	7	NA	DEU	PRJEB17632	3-80 Years old	Industrial
CosteaPI_2017__pluto1-11-0-0	Costea et al., 2017	ERR1728905;ERR1728904;ERR1728903;ERR1728902	Male	40	NA	DEU	PRJEB17632	3-80 Years old	Industrial
CosteaPI_2017__pluto2-11-30-0	Costea et al., 2017	ERR1728596;ERR1728595;ERR1728594;ERR1728593	Female	NA	NA	DEU	PRJEB17632	Not_Know	Industrial
CosteaPI_2017__pluto3-11-0-0	Costea et al., 2017	ERR1729235;ERR1729234;ERR1729233;ERR1729232;ERR1728113;ERR1728112;ERR1728111;ERR1728110	Male	6	NA	DEU	PRJEB17632	3-80 Years old	Industrial
CosteaPI_2017__pluto4-11-7-0	Costea et al., 2017	ERR1729133;ERR1729132;ERR1729131;ERR1729130	NA	NA	NA	DEU	PRJEB17632	Not_Know	Industrial
CosteaPI_2017__SID713A002-11-90-0	Costea et al., 2017	ERR1729451;ERR1729450;ERR1729449;ERR1729448;ERR1728329;ERR1728328;ERR1728327;ERR1728326	Female	29	23,62	DEU	PRJEB17632	3-80 Years old	Industrial
CosteaPI_2017__SID713A005-11-0-0	Costea et al., 2017	ERR1729522;ERR1729521;ERR1729520;ERR1729519;ERR1728400;ERR1728399;ERR1728398;ERR1728397	Female	29	24,09	DEU	PRJEB17632	3-80 Years old	Industrial
CosteaPI_2017__SID713A009-11-0-0	Costea et al., 2017	ERR1729207;ERR1729206;ERR1729205;ERR1729204;ERR1728085;ERR1728084;ERR1728083;ERR1728082	Male	46	29,07	DEU	PRJEB17632	3-80 Years old	Industrial
CosteaPI_2017__SID713A009-11-90-0	Costea et al., 2017	ERR1729186;ERR1729185;ERR1729184;ERR1729183;ERR1728064;ERR1728063;ERR1728062;ERR1728061	Male	46	29,07	DEU	PRJEB17632	3-80 Years old	Industrial
CosteaPI_2017__SID713A010-11-0-0	Costea et al., 2017	ERR1729321;ERR1729320;ERR1729319;ERR1729318;ERR1728199;ERR1728198;ERR1728197;ERR1728196	Female	48	20,45	DEU	PRJEB17632	3-80 Years old	Industrial
CosteaPI_2017__SID713A012-11-0-0	Costea et al., 2017	ERR1729247;ERR1729246;ERR1729245;ERR1729244;ERR1728125;ERR1728124;ERR1728123;ERR1728122	Male	40	25,4	DEU	PRJEB17632	3-80 Years old	Industrial
CosteaPI_2017__SID713A013-11-0-0	Costea et al., 2017	ERR1728408;ERR1728407;ERR1728406;ERR1728405	Female	41	27,01	DEU	PRJEB17632	3-80 Years old	Industrial
CosteaPI_2017__SID713A014-11-0-0	Costea et al., 2017	ERR1729395;ERR1729394;ERR1729393;ERR1729392;ERR1728273;ERR1728272;ERR1728271;ERR1728270	Female	41	25,31	DEU	PRJEB17632	3-80 Years old	Industrial
CosteaPI_2017__SID713A014-11-90-0	Costea et al., 2017	ERR1729179;ERR1729178;ERR1729177;ERR1729176;ERR1728057;ERR1728056;ERR1728055;ERR1728054	Female	41	25,31	DEU	PRJEB17632	3-80 Years old	Industrial
CosteaPI_2017__SID713A015-11-90-0	Costea et al., 2017	ERR1729215;ERR1729214;ERR1729213;ERR1729212;ERR1728093;ERR1728092;ERR1728091;ERR1728090	Female	45	20,96	DEU	PRJEB17632	3-80 Years old	Industrial
CosteaPI_2017__SID713A021-11-0-0	Costea et al., 2017	ERR1729223;ERR1729222;ERR1729221;ERR1729220;ERR1728101;ERR1728100;ERR1728099;ERR1728098	Male	45	26,42	DEU	PRJEB17632	3-80 Years old	Industrial
CosteaPI_2017__SID713A023-11-90-0	Costea et al., 2017	ERR1728821;ERR1728820;ERR1728819;ERR1728818	Male	60	31,49	DEU	PRJEB17632	3-80 Years old	Industrial
CosteaPI_2017__SID713A026-11-90-0	Costea et al., 2017	ERR1729313;ERR1729312;ERR1729311;ERR1729310;ERR1728191;ERR1728190;ERR1728189;ERR1728188	Male	42	25	DEU	PRJEB17632	3-80 Years old	Industrial
CosteaPI_2017__SID713A028-11-90-0	Costea et al., 2017	ERR1728484;ERR1728483;ERR1728482;ERR1728481	Female	54	27,82	DEU	PRJEB17632	3-80 Years old	Industrial
CosteaPI_2017__SID713A029-11-90-0	Costea et al., 2017	ERR1729267;ERR1729266;ERR1729265;ERR1729264;ERR1728145;ERR1728144;ERR1728143;ERR1728142	Male	39	31,67	DEU	PRJEB17632	3-80 Years old	Industrial
CosteaPI_2017__SID713A030-11-90-0	Costea et al., 2017	ERR1729526;ERR1729525;ERR1729524;ERR1729523;ERR1728404;ERR1728403;ERR1728402;ERR1728401	Male	33	24,54	DEU	PRJEB17632	3-80 Years old	Industrial
CosteaPI_2017__SID713A033-11-90-0	Costea et al., 2017	ERR1729157;ERR1729156;ERR1729155;ERR1729154;ERR1728035;ERR1728034;ERR1728033;ERR1728032	Male	53	25,56	DEU	PRJEB17632	3-80 Years old	Industrial
CosteaPI_2017__SID713A037-11-0-0	Costea et al., 2017	ERR1729175;ERR1729174;ERR1729173;ERR1729172;ERR1728053;ERR1728052;ERR1728051;ERR1728050	Female	58	23,15	DEU	PRJEB17632	3-80 Years old	Industrial
CosteaPI_2017__SID713A037-11-90-0	Costea et al., 2017	ERR1729145;ERR1729144;ERR1729143;ERR1729142;ERR1728023;ERR1728022;ERR1728021;ERR1728020	Female	58	23,15	DEU	PRJEB17632	3-80 Years old	Industrial
CosteaPI_2017__SID713A040-11-90-0	Costea et al., 2017	ERR1729141;ERR1729140;ERR1729139;ERR1729138;ERR1728019	Male	47	28,34	DEU	PRJEB17632	3-80 Years old	Industrial
CosteaPI_2017__SID713A049-11-90-0	Costea et al., 2017	ERR1729371;ERR1729370;ERR1729369;ERR1729368;ERR1728249;ERR1728248;ERR1728247;ERR1728246	Female	63	27,08	DEU	PRJEB17632	3-80 Years old	Industrial
CosteaPI_2017__SID713A055-11-0-0	Costea et al., 2017	ERR1729387;ERR1729386;ERR1729385;ERR1729384;ERR1728265;ERR1728264;ERR1728263;ERR1728262	Female	55	24,97	DEU	PRJEB17632	3-80 Years old	Industrial
CosteaPI_2017__SID713A055-11-90-0	Costea et al., 2017	ERR1729415;ERR1729414;ERR1729413;ERR1729412;ERR1728293;ERR1728292;ERR1728291;ERR1728290	Female	55	24,97	DEU	PRJEB17632	3-80 Years old	Industrial
CosteaPI_2017__SID713A057-11-90-0	Costea et al., 2017	ERR1729280;ERR1729279;ERR1729278;ERR1729277;ERR1728158;ERR1728157;ERR1728156;ERR1728155	Male	57	29,38	DEU	PRJEB17632	3-80 Years old	Industrial
CosteaPI_2017__SID713A058-11-0-0	Costea et al., 2017	ERR1729329;ERR1729328;ERR1729327;ERR1729326;ERR1728207;ERR1728206;ERR1728205;ERR1728204	Female	53	30,1	DEU	PRJEB17632	3-80 Years old	Industrial
CosteaPI_2017__SID713A062-11-90-0	Costea et al., 2017	ERR1729305;ERR1729304;ERR1729303;ERR1729302;ERR1728183;ERR1728182;ERR1728181;ERR1728180	Female	51	18,66	DEU	PRJEB17632	3-80 Years old	Industrial
CosteaPI_2017__SID713A063-11-90-0	Costea et al., 2017	ERR1729251;ERR1729250;ERR1729249;ERR1729248;ERR1728129;ERR1728128;ERR1728127;ERR1728126	NA	NA	NA	DEU	PRJEB17632	Not_Know	Industrial
CosteaPI_2017__SID713A066-11-90-0	Costea et al., 2017	ERR1729431;ERR1729430;ERR1729429;ERR1729428;ERR1728309;ERR1728308;ERR1728307;ERR1728306	Female	41	29,21	DEU	PRJEB17632	3-80 Years old	Industrial
CosteaPI_2017__SID713A068-11-0-0	Costea et al., 2017	ERR1729419;ERR1729418;ERR1729417;ERR1729416;ERR1728297;ERR1728296;ERR1728295;ERR1728294	Male	64	30,67	DEU	PRJEB17632	3-80 Years old	Industrial
CosteaPI_2017__SID713A076-11-90-0	Costea et al., 2017	ERR1729190;ERR1729189;ERR1729188;ERR1729187;ERR1728068;ERR1728067;ERR1728066;ERR1728065	Male	70	26,79	DEU	PRJEB17632	3-80 Years old	Industrial
CosteaPI_2017__SID713A078-11-0-0	Costea et al., 2017	ERR1729518;ERR1729517;ERR1729516;ERR1729515;ERR1728396;ERR1728395;ERR1728394;ERR1728393	Female	66	25	DEU	PRJEB17632	3-80 Years old	Industrial
CosteaPI_2017__SID713A081-11-90-0	Costea et al., 2017	ERR1729153;ERR1729152;ERR1729151;ERR1729150;ERR1728031;ERR1728030;ERR1728029;ERR1728028	Female	73	27,7	DEU	PRJEB17632	3-80 Years old	Industrial
CosteaPI_2017__SID713A084-11-0-0	Costea et al., 2017	ERR1729391;ERR1729390;ERR1729389;ERR1729388;ERR1728269;ERR1728268;ERR1728267;ERR1728266	Male	75	23,16	DEU	PRJEB17632	3-80 Years old	Industrial
CosteaPI_2017__SID713A088-11-90-0	Costea et al., 2017	ERR1729482;ERR1729481;ERR1729480;ERR1729479;ERR1728360;ERR1728359;ERR1728358;ERR1728357	Male	47	23,51	DEU	PRJEB17632	3-80 Years old	Industrial
CosteaPI_2017__SID713A089-11-0-0	Costea et al., 2017	ERR1729514;ERR1729513;ERR1729512;ERR1729511;ERR1728392;ERR1728391;ERR1728390;ERR1728389	Female	42	30,84	DEU	PRJEB17632	3-80 Years old	Industrial
CosteaPI_2017__SID713B003-11-0-0	Costea et al., 2017	ERR1729149;ERR1729148;ERR1729147;ERR1729146;ERR1728027;ERR1728026;ERR1728025;ERR1728024	Female	55	27,99	DEU	PRJEB17632	3-80 Years old	Industrial
CosteaPI_2017__SID713B003-11-90-0	Costea et al., 2017	ERR1729194;ERR1729193;ERR1729192;ERR1729191;ERR1728072;ERR1728071;ERR1728070;ERR1728069	Female	55	27,99	DEU	PRJEB17632	3-80 Years old	Industrial
CosteaPI_2017__SID713B005-11-90-0	Costea et al., 2017	ERR1729375;ERR1729374;ERR1729373;ERR1729372;ERR1728253;ERR1728252;ERR1728251;ERR1728250	Female	49	30,41	DEU	PRJEB17632	3-80 Years old	Industrial
CosteaPI_2017__SID713B016-11-0-0	Costea et al., 2017	ERR1729427;ERR1729426;ERR1729425;ERR1729424;ERR1728305;ERR1728304;ERR1728303;ERR1728302	Female	42	29,3	DEU	PRJEB17632	3-80 Years old	Industrial
CosteaPI_2017__SID713B020-11-0-0	Costea et al., 2017	ERR1729259;ERR1729258;ERR1729257;ERR1729256;ERR1728137;ERR1728136;ERR1728135;ERR1728134	Female	55	29,48	DEU	PRJEB17632	3-80 Years old	Industrial
CosteaPI_2017__SID713B025-11-0-0	Costea et al., 2017	ERR1729219;ERR1729218;ERR1729217;ERR1729216;ERR1728097;ERR1728096;ERR1728095;ERR1728094	Female	37	22,86	DEU	PRJEB17632	3-80 Years old	Industrial
CosteaPI_2017__SID713B025-11-90-0	Costea et al., 2017	ERR1729363;ERR1729362;ERR1729361;ERR1729360;ERR1728241;ERR1728240;ERR1728239;ERR1728238	Female	37	22,86	DEU	PRJEB17632	3-80 Years old	Industrial
CosteaPI_2017__SID713B026-11-0-0	Costea et al., 2017	ERR1729411;ERR1729410;ERR1729409;ERR1729408;ERR1728289;ERR1728288;ERR1728287;ERR1728286	NA	NA	NA	DEU	PRJEB17632	Not_Know	Industrial
CosteaPI_2017__SID713B026-11-90-0	Costea et al., 2017	ERR1729471;ERR1729470;ERR1729469;ERR1729468;ERR1728349;ERR1728348;ERR1728347;ERR1728346	NA	NA	NA	DEU	PRJEB17632	Not_Know	Industrial
CosteaPI_2017__SID713B029-11-90-0	Costea et al., 2017	ERR1729211;ERR1729210;ERR1729209;ERR1729208;ERR1728089;ERR1728088;ERR1728087;ERR1728086	Male	50	30,45	DEU	PRJEB17632	3-80 Years old	Industrial
CosteaPI_2017__SID713B033-11-0-0	Costea et al., 2017	ERR1729359;ERR1729358;ERR1729357;ERR1729356;ERR1728237;ERR1728236;ERR1728235;ERR1728234	Female	53	32,87	DEU	PRJEB17632	3-80 Years old	Industrial
CosteaPI_2017__SID713B040-11-90-0	Costea et al., 2017	ERR1729301;ERR1729300;ERR1729299;ERR1729298;ERR1728179;ERR1728178;ERR1728177;ERR1728176	Male	40	27,15	DEU	PRJEB17632	3-80 Years old	Industrial
CosteaPI_2017__SID713B044-11-0-0	Costea et al., 2017	ERR1729317;ERR1729316;ERR1729315;ERR1729314;ERR1728195;ERR1728194;ERR1728193;ERR1728192	Female	33	17,63	DEU	PRJEB17632	3-80 Years old	Industrial
CosteaPI_2017__SID713B044-11-90-0	Costea et al., 2017	ERR1729459;ERR1729458;ERR1729457;ERR1729456;ERR1728337;ERR1728336;ERR1728335;ERR1728334	Female	33	17,63	DEU	PRJEB17632	3-80 Years old	Industrial
CosteaPI_2017__SID713B051-11-90-0	Costea et al., 2017	ERR1729325;ERR1729324;ERR1729323;ERR1729322;ERR1728203;ERR1728202;ERR1728201;ERR1728200	Female	55	27,41	DEU	PRJEB17632	3-80 Years old	Industrial
CosteaPI_2017__SID713B053-11-90-0	Costea et al., 2017	ERR1729494;ERR1729493;ERR1729492;ERR1729491;ERR1728372;ERR1728371;ERR1728370;ERR1728369	Female	34	24,84	DEU	PRJEB17632	3-80 Years old	Industrial
CosteaPI_2017__SID713B055-11-90-0	Costea et al., 2017	ERR1729475;ERR1729474;ERR1729473;ERR1729472;ERR1728353;ERR1728352;ERR1728351;ERR1728350	Male	70	28,13	DEU	PRJEB17632	3-80 Years old	Industrial
CosteaPI_2017__SID713B056-11-0-0	Costea et al., 2017	ERR1729333;ERR1729332;ERR1729331;ERR1729330;ERR1728211;ERR1728210;ERR1728209;ERR1728208	Female	67	34,48	DEU	PRJEB17632	3-80 Years old	Industrial
CosteaPI_2017__SID713B057-11-90-0	Costea et al., 2017	ERR1729506;ERR1729505;ERR1729504;ERR1729503;ERR1728384;ERR1728383;ERR1728382;ERR1728381	Female	55	30,04	DEU	PRJEB17632	3-80 Years old	Industrial
CosteaPI_2017__SID713B058-11-0-0	Costea et al., 2017	ERR1729355;ERR1729354;ERR1729353;ERR1729352;ERR1728233;ERR1728232;ERR1728231;ERR1728230	Male	71	22,76	DEU	PRJEB17632	3-80 Years old	Industrial
CosteaPI_2017__SID713B061-11-0-0	Costea et al., 2017	ERR1729171;ERR1729170;ERR1729169;ERR1729168;ERR1728049;ERR1728048;ERR1728047;ERR1728046	Male	37	37,98	DEU	PRJEB17632	3-80 Years old	Industrial
CosteaPI_2017__SID713B064-11-90-0	Costea et al., 2017	ERR1729255;ERR1729254;ERR1729253;ERR1729252;ERR1728133;ERR1728132;ERR1728131;ERR1728130	Female	45	28,31	DEU	PRJEB17632	3-80 Years old	Industrial
CosteaPI_2017__SID713B065-11-0-0	Costea et al., 2017	ERR1729345;ERR1729344;ERR1729343;ERR1729342;ERR1728223;ERR1728222;ERR1728221;ERR1728220	Male	66	32,72	DEU	PRJEB17632	3-80 Years old	Industrial
CosteaPI_2017__SID713B066-11-90-0	Costea et al., 2017	ERR1729383;ERR1729382;ERR1729381;ERR1729380;ERR1728261;ERR1728260;ERR1728259;ERR1728258	Male	68	27,4	DEU	PRJEB17632	3-80 Years old	Industrial
CosteaPI_2017__SID713B073-11-0-0	Costea et al., 2017	ERR1729309;ERR1729308;ERR1729307;ERR1729306;ERR1728187;ERR1728186;ERR1728185;ERR1728184	Male	35	24,34	DEU	PRJEB17632	3-80 Years old	Industrial
CosteaPI_2017__SID713B074-11-0-0	Costea et al., 2017	ERR1729367;ERR1729366;ERR1729365;ERR1729364;ERR1728245;ERR1728244;ERR1728243;ERR1728242	Female	71	26,11	DEU	PRJEB17632	3-80 Years old	Industrial
CosteaPI_2017__SID713B074-11-90-0	Costea et al., 2017	ERR1729486;ERR1729485;ERR1729484;ERR1729483;ERR1728364;ERR1728363;ERR1728362;ERR1728361	Female	71	26,11	DEU	PRJEB17632	3-80 Years old	Industrial
CosteaPI_2017__thistle2-11-0-0	Costea et al., 2017	ERR1729288;ERR1729287;ERR1729286;ERR1729285;ERR1728166;ERR1728165;ERR1728164;ERR1728163	Female	46	NA	DEU	PRJEB17632	3-80 Years old	Industrial
CosteaPI_2017__tigress-11-7-0	Costea et al., 2017	ERR1729423;ERR1729422;ERR1729421;ERR1729420;ERR1728301;ERR1728300;ERR1728299;ERR1728298	NA	NA	NA	DEU	PRJEB17632	Not_Know	Industrial
DhakanDB_2019_SRS2407648_HAK	Dhakan et al., 2019	SRS2407648	Female	29	22.03	IND	PRJNA397112	3-80 Years old	Industrial
DhakanDB_2019_SRS2407649_HAJ	Dhakan et al., 2019	SRS2407649	Female	22	23.23	IND	PRJNA397112	3-80 Years old	Industrial
DhakanDB_2019_SRS2407670_HAI	Dhakan et al., 2019	SRS2407670	Male	24	26.03	IND	PRJNA397112	3-80 Years old	Industrial
DhakanDB_2019_SRS2407671_HAH	Dhakan et al., 2019	SRS2407671	Female	25	21.26	IND	PRJNA397112	3-80 Years old	Industrial
DhakanDB_2019_SRS2407672_HAG	Dhakan et al., 2019	SRS2407672	Female	23	22.3	IND	PRJNA397112	3-80 Years old	Industrial
DhakanDB_2019_SRS2407673_HAF	Dhakan et al., 2019	SRS2407673	Female	21	28.84	IND	PRJNA397112	3-80 Years old	Industrial
DhakanDB_2019_SRS2407674_HAE	Dhakan et al., 2019	SRS2407674	Female	21	19.22	IND	PRJNA397112	3-80 Years old	Industrial
DhakanDB_2019_SRS2407675_HAD	Dhakan et al., 2019	SRS2407675	Female	27	23.87	IND	PRJNA397112	3-80 Years old	Industrial
DhakanDB_2019_SRS2407676_HAC	Dhakan et al., 2019	SRS2407676	Female	21	28.12	IND	PRJNA397112	3-80 Years old	Industrial
DhakanDB_2019_SRS2407677_HAB	Dhakan et al., 2019	SRS2407677	Female	28	19.28	IND	PRJNA397112	3-80 Years old	Industrial
DhakanDB_2019_SRS2407678_HAV	Dhakan et al., 2019	SRS2407678	Male	24	33.8	IND	PRJNA397112	3-80 Years old	Industrial
DhakanDB_2019_SRS2407679_HAX	Dhakan et al., 2019	SRS2407679	Male	25	16.04	IND	PRJNA397112	3-80 Years old	Industrial
DhakanDB_2019_SRS2407680_HAL	Dhakan et al., 2019	SRS2407680	Female	24	23.25	IND	PRJNA397112	3-80 Years old	Industrial
DhakanDB_2019_SRS2407681_HAM	Dhakan et al., 2019	SRS2407681	Female	23	19.22	IND	PRJNA397112	3-80 Years old	Industrial
DhakanDB_2019_SRS2407682_HAN	Dhakan et al., 2019	SRS2407682	Female	26	22.03	IND	PRJNA397112	3-80 Years old	Industrial
DhakanDB_2019_SRS2407683_HAP	Dhakan et al., 2019	SRS2407683	Male	25	21.71	IND	PRJNA397112	3-80 Years old	Industrial
DhakanDB_2019_SRS2407684_HAO	Dhakan et al., 2019	SRS2407684	Female	26	20.82	IND	PRJNA397112	3-80 Years old	Industrial
DhakanDB_2019_SRS2407685_HAT	Dhakan et al., 2019	SRS2407685	Male	26	22.65	IND	PRJNA397112	3-80 Years old	Industrial
DhakanDB_2019_SRS2407686_HAR	Dhakan et al., 2019	SRS2407686	Male	28	25.51	IND	PRJNA397112	3-80 Years old	Industrial
DhakanDB_2019_SRS2407687_HAU	Dhakan et al., 2019	SRS2407687	Male	30	27.84	IND	PRJNA397112	3-80 Years old	Industrial
DhakanDB_2019_SRS2407688_C22	Dhakan et al., 2019	SRS2407688	Male	4	11.8	IND	PRJNA397112	3-80 Years old	Industrial
DhakanDB_2019_SRS2407689_C23	Dhakan et al., 2019	SRS2407689	Male	6	12.1	IND	PRJNA397112	3-80 Years old	Industrial
DhakanDB_2019_SRS2407690_C19	Dhakan et al., 2019	SRS2407690	Female	9	12.5	IND	PRJNA397112	3-80 Years old	Industrial
DhakanDB_2019_SRS2407691_C16	Dhakan et al., 2019	SRS2407691	Male	16	13.25	IND	PRJNA397112	3-80 Years old	Industrial
DhakanDB_2019_SRS2407692_C2	Dhakan et al., 2019	SRS2407692	Female	12	13.26	IND	PRJNA397112	3-80 Years old	Industrial
DhakanDB_2019_SRS2407693_C14	Dhakan et al., 2019	SRS2407693	Male	12	12.85	IND	PRJNA397112	3-80 Years old	Industrial
DhakanDB_2019_SRS2407694_C18	Dhakan et al., 2019	SRS2407694	Male	10	12.8	IND	PRJNA397112	3-80 Years old	Industrial
DhakanDB_2019_SRS2407695_C10	Dhakan et al., 2019	SRS2407695	Female	7	12.45	IND	PRJNA397112	3-80 Years old	Industrial
DhakanDB_2019_SRS2407696_C15	Dhakan et al., 2019	SRS2407696	Female	11	12.6	IND	PRJNA397112	3-80 Years old	Industrial
DhakanDB_2019_SRS2407697_C13	Dhakan et al., 2019	SRS2407697	Male	11	12.92	IND	PRJNA397112	3-80 Years old	Industrial
DhakanDB_2019_SRS2407698_C7	Dhakan et al., 2019	SRS2407698	Male	5	11.65	IND	PRJNA397112	3-80 Years old	Industrial
DhakanDB_2019_SRS2407699_C9	Dhakan et al., 2019	SRS2407699	Male	3.5	11.2	IND	PRJNA397112	3-80 Years old	Industrial
DhakanDB_2019_SRS2407700_C6	Dhakan et al., 2019	SRS2407700	Male	9	12.8	IND	PRJNA397112	3-80 Years old	Industrial
DhakanDB_2019_SRS2407701_C5	Dhakan et al., 2019	SRS2407701	Male	6	12.65	IND	PRJNA397112	3-80 Years old	Industrial
DhakanDB_2019_SRS2407702_C3	Dhakan et al., 2019	SRS2407702	Male	12	12.86	IND	PRJNA397112	3-80 Years old	Industrial
DhakanDB_2019_SRS2407703_C4	Dhakan et al., 2019	SRS2407703	Female	10	13.2	IND	PRJNA397112	3-80 Years old	Industrial
DhakanDB_2019_SRS2407704_C24	Dhakan et al., 2019	SRS2407704	Female	5	11.56	IND	PRJNA397112	3-80 Years old	Industrial
DhakanDB_2019_SRS2407705_C25	Dhakan et al., 2019	SRS2407705	Female	7	11.2	IND	PRJNA397112	3-80 Years old	Industrial
DhakanDB_2019_SRS2407706_HA	Dhakan et al., 2019	SRS2407706	Male	26	22.72	IND	PRJNA397112	3-80 Years old	Industrial
DhakanDB_2019_SRS2407707_HDF	Dhakan et al., 2019	SRS2407707	Female	58	25.7	IND	PRJNA397112	3-80 Years old	Industrial
DhakanDB_2019_SRS2407708_HAA	Dhakan et al., 2019	SRS2407708	Female	27	21.5	IND	PRJNA397112	3-80 Years old	Industrial
DhakanDB_2019_SRS2407709_HDE	Dhakan et al., 2019	SRS2407709	Female	30	22.43	IND	PRJNA397112	3-80 Years old	Industrial
DhakanDB_2019_SRS2407710_HDB	Dhakan et al., 2019	SRS2407710	Female	50	25.1	IND	PRJNA397112	3-80 Years old	Industrial
DhakanDB_2019_SRS2407711_HAD	Dhakan et al., 2019	SRS2407711	Male	50	22.5	IND	PRJNA397112	3-80 Years old	Industrial
DhakanDB_2019_SRS2407712_HDD	Dhakan et al., 2019	SRS2407712	Male	30	22.33	IND	PRJNA397112	3-80 Years old	Industrial
DhakanDB_2019_SRS2407713_HDC	Dhakan et al., 2019	SRS2407713	Female	27	20.42	IND	PRJNA397112	3-80 Years old	Industrial
DhakanDB_2019_SRS2407714_HCY	Dhakan et al., 2019	SRS2407714	Female	53	26.8	IND	PRJNA397112	3-80 Years old	Industrial
DhakanDB_2019_SRS2407715_HCW	Dhakan et al., 2019	SRS2407715	Male	21	22.18	IND	PRJNA397112	3-80 Years old	Industrial
DhakanDB_2019_SRS2407716_HD	Dhakan et al., 2019	SRS2407716	Male	29	20.71	IND	PRJNA397112	3-80 Years old	Industrial
DhakanDB_2019_SRS2407717_HCZ	Dhakan et al., 2019	SRS2407717	Male	25	20.61	IND	PRJNA397112	3-80 Years old	Industrial
DhakanDB_2019_SRS2407718_HCB	Dhakan et al., 2019	SRS2407718	Female	50	21.1	IND	PRJNA397112	3-80 Years old	Industrial
DhakanDB_2019_SRS2407719_HCD	Dhakan et al., 2019	SRS2407719	Male	56	24.38	IND	PRJNA397112	3-80 Years old	Industrial
DhakanDB_2019_SRS2407720_HCA	Dhakan et al., 2019	SRS2407720	Female	50	32.04	IND	PRJNA397112	3-80 Years old	Industrial
DhakanDB_2019_SRS2407721_HCJ	Dhakan et al., 2019	SRS2407721	Male	60	22.91	IND	PRJNA397112	3-80 Years old	Industrial
DhakanDB_2019_SRS2407722_HC	Dhakan et al., 2019	SRS2407722	Male	23	23.52	IND	PRJNA397112	3-80 Years old	Industrial
DhakanDB_2019_SRS2407723_HCI	Dhakan et al., 2019	SRS2407723	Male	53	23.38	IND	PRJNA397112	3-80 Years old	Industrial
DhakanDB_2019_SRS2407724_HCH	Dhakan et al., 2019	SRS2407724	Male	53	25.86	IND	PRJNA397112	3-80 Years old	Industrial
DhakanDB_2019_SRS2407725_HCF	Dhakan et al., 2019	SRS2407725	Male	58	25.51	IND	PRJNA397112	3-80 Years old	Industrial
DhakanDB_2019_SRS2407726_HCL	Dhakan et al., 2019	SRS2407726	Female	64	36.4	IND	PRJNA397112	3-80 Years old	Industrial
DhakanDB_2019_SRS2407727_HN	Dhakan et al., 2019	SRS2407727	Male	28	22.58	IND	PRJNA397112	3-80 Years old	Industrial
DhakanDB_2019_SRS2407728_HCK	Dhakan et al., 2019	SRS2407728	Male	53	23.83	IND	PRJNA397112	3-80 Years old	Industrial
DhakanDB_2019_SRS2407729_HO	Dhakan et al., 2019	SRS2407729	Male	26	23.78	IND	PRJNA397112	3-80 Years old	Industrial
DhakanDB_2019_SRS2407730_HL	Dhakan et al., 2019	SRS2407730	Male	29	23.4	IND	PRJNA397112	3-80 Years old	Industrial
DhakanDB_2019_SRS2407731_HM	Dhakan et al., 2019	SRS2407731	Male	30	23.38	IND	PRJNA397112	3-80 Years old	Industrial
DhakanDB_2019_SRS2407732_HJ	Dhakan et al., 2019	SRS2407732	Male	23	27.88	IND	PRJNA397112	3-80 Years old	Industrial
DhakanDB_2019_SRS2407733_HK	Dhakan et al., 2019	SRS2407733	Female	26	22.3	IND	PRJNA397112	3-80 Years old	Industrial
DhakanDB_2019_SRS2407734_HG	Dhakan et al., 2019	SRS2407734	Male	30	22.47	IND	PRJNA397112	3-80 Years old	Industrial
DhakanDB_2019_SRS2407735_HI	Dhakan et al., 2019	SRS2407735	Female	2.4	11.12	IND	PRJNA397112	>80 Yearsold	Industrial
DhakanDB_2019_SRS2407736_HE	Dhakan et al., 2019	SRS2407736	Male	22	22.23	IND	PRJNA397112	3-80 Years old	Industrial
DhakanDB_2019_SRS2407737_HF	Dhakan et al., 2019	SRS2407737	Male	30	24.38	IND	PRJNA397112	3-80 Years old	Industrial
DhakanDB_2019_SRS2407738_HCV	Dhakan et al., 2019	SRS2407738	Female	58	19.9	IND	PRJNA397112	3-80 Years old	Industrial
DhakanDB_2019_SRS2407739_HCR	Dhakan et al., 2019	SRS2407739	Male	62	20.8	IND	PRJNA397112	3-80 Years old	Industrial
DhakanDB_2019_SRS2407740_HCQ	Dhakan et al., 2019	SRS2407740	Female	52	23	IND	PRJNA397112	3-80 Years old	Industrial
DhakanDB_2019_SRS2407741_HCU	Dhakan et al., 2019	SRS2407741	Male	61	19.5	IND	PRJNA397112	3-80 Years old	Industrial
DhakanDB_2019_SRS2407742_HCS	Dhakan et al., 2019	SRS2407742	Female	52	17.9	IND	PRJNA397112	3-80 Years old	Industrial
DhakanDB_2019_SRS2407743_HCT	Dhakan et al., 2019	SRS2407743	M	58	19.2	IND	PRJNA397112	3-80 Years old	Industrial
DhakanDB_2019_SRS2407744_HCM	Dhakan et al., 2019	SRS2407744	Female	62	22.9	IND	PRJNA397112	3-80 Years old	Industrial
DhakanDB_2019_SRS2407745_HCN	Dhakan et al., 2019	SRS2407745	Male	57	17.9	IND	PRJNA397112	3-80 Years old	Industrial
DhakanDB_2019_SRS2407746_HCO	Dhakan et al., 2019	SRS2407746	Female	57	20.8	IND	PRJNA397112	3-80 Years old	Rural
DhakanDB_2019_SRS2407747_HCP	Dhakan et al., 2019	SRS2407747	Male	71	19.2	IND	PRJNA397112	3-80 Years old	Industrial
DhakanDB_2019_SRS2407748_HBH	Dhakan et al., 2019	SRS2407748	Female	26	23.92	IND	PRJNA397112	3-80 Years old	Industrial
DhakanDB_2019_SRS2407749_HB	Dhakan et al., 2019	SRS2407749	Male	23	22.2	IND	PRJNA397112	3-80 Years old	Industrial
DhakanDB_2019_SRS2407750_HBG	Dhakan et al., 2019	SRS2407750	Female	29	26.63	IND	PRJNA397112	3-80 Years old	Industrial
DhakanDB_2019_SRS2407751_HAZ	Dhakan et al., 2019	SRS2407751	Male	23	21.13	IND	PRJNA397112	3-80 Years old	Industrial
DhakanDB_2019_SRS2407752_HBB	Dhakan et al., 2019	SRS2407752	Male	23	28.82	IND	PRJNA397112	3-80 Years old	Industrial
DhakanDB_2019_SRS2407753_HBF	Dhakan et al., 2019	SRS2407753	Female	30	17.08	IND	PRJNA397112	3-80 Years old	Industrial
DhakanDB_2019_SRS2407754_HBD	Dhakan et al., 2019	SRS2407754	Male	20	17.61	IND	PRJNA397112	3-80 Years old	Industrial
DhakanDB_2019_SRS2407755_HBC	Dhakan et al., 2019	SRS2407755	Male	19	25.9	IND	PRJNA397112	3-80 Years old	Industrial
DhakanDB_2019_SRS2407756_HBE	Dhakan et al., 2019	SRS2407756	Female	30	23.3	IND	PRJNA397112	3-80 Years old	Industrial
DhakanDB_2019_SRS2407757_HZ	Dhakan et al., 2019	SRS2407757	Female	29	28.04	IND	PRJNA397112	3-80 Years old	Industrial
DhakanDB_2019_SRS2407758_HBA	Dhakan et al., 2019	SRS2407758	Male	23	25.1	IND	PRJNA397112	3-80 Years old	Industrial
DhakanDB_2019_SRS2407759_HU	Dhakan et al., 2019	SRS2407759	Female	28	21.3	IND	PRJNA397112	3-80 Years old	Industrial
DhakanDB_2019_SRS2407760_HY	Dhakan et al., 2019	SRS2407760	Female	8 Months	NA	IND	PRJNA397112	0-2 Years old	Industrial
DhakanDB_2019_SRS2407761_HW	Dhakan et al., 2019	SRS2407761	Female	6 Months	NA	IND	PRJNA397112	0-2 Years old	Industrial
DhakanDB_2019_SRS2407762_HT	Dhakan et al., 2019	SRS2407762	Female	25	22.6	IND	PRJNA397112	3-80 Years old	Industrial
DhakanDB_2019_SRS2407763_HV	Dhakan et al., 2019	SRS2407763	Female	6 Months	NA	IND	PRJNA397112	0-2 Years old	Industrial
DhakanDB_2019_SRS2407764_HQ	Dhakan et al., 2019	SRS2407764	Female	24	23.14	IND	PRJNA397112	3-80 Years old	Industrial
DhakanDB_2019_SRS2407765_HP	Dhakan et al., 2019	SRS2407765	Male	30	19.36	IND	PRJNA397112	3-80 Years old	Industrial
DhakanDB_2019_SRS2407766_HBK	Dhakan et al., 2019	SRS2407766	Female	21	21.5	IND	PRJNA397112	3-80 Years old	Industrial
DhakanDB_2019_SRS2407767_HBY	Dhakan et al., 2019	SRS2407767	Female	60	26.14	IND	PRJNA397112	3-80 Years old	Industrial
DhakanDB_2019_SRS2407768_HBZ	Dhakan et al., 2019	SRS2407768	Female	50	25.47	IND	PRJNA397112	3-80 Years old	Industrial
DhakanDB_2019_SRS2407769_HR	Dhakan et al., 2019	SRS2407769	Male	26	22.22	IND	PRJNA397112	3-80 Years old	Industrial
DhakanDB_2019_SRS2407770_HS	Dhakan et al., 2019	SRS2407770	Male	25	18.3	IND	PRJNA397112	3-80 Years old	Industrial
DhakanDB_2019_SRS2407771_HBI	Dhakan et al., 2019	SRS2407771	Female	28	24.32	IND	PRJNA397112	3-80 Years old	Industrial
DhakanDB_2019_SRS2407772_HBL	Dhakan et al., 2019	SRS2407772	Female	30	16.56	IND	PRJNA397112	3-80 Years old	Industrial
DhakanDB_2019_SRS2407773_HBJ	Dhakan et al., 2019	SRS2407773	Female	27	20.61	IND	PRJNA397112	3-80 Years old	Industrial
DhakanDB_2019_SRS2407774_HBM	Dhakan et al., 2019	SRS2407774	Female	23	17.74	IND	PRJNA397112	3-80 Years old	Industrial
DhakanDB_2019_SRS2407775_HBW	Dhakan et al., 2019	SRS2407775	Female	55	25.88	IND	PRJNA397112	3-80 Years old	Industrial
DhakanDB_2019_SRS2407776_HBV	Dhakan et al., 2019	SRS2407776	Female	55	24.97	IND	PRJNA397112	3-80 Years old	Industrial
DhakanDB_2019_SRS2407777_HBR	Dhakan et al., 2019	SRS2407777	Female	50	27.1	IND	PRJNA397112	3-80 Years old	Industrial
Obregon-TitoAJ_2015__HCO02	Obregon-Tito et al., 2015	SRR1761722;SRR1761664	N/A	13	14,05	PER	PRJNA268964	3-80 Years old	Rural
Obregon-TitoAJ_2015__HCO07	Obregon-Tito et al., 2015	SRR1761723;SRR1761665	Male	N/A	19,67	PER	PRJNA268964	Not_Know	Rural
Obregon-TitoAJ_2015__HCO64	Obregon-Tito et al., 2015	SRR1761729;SRR1761671	Female	20	N/A	PER	PRJNA268964	3-80 Years old	Rural
Obregon-TitoAJ_2015__HCO67	Obregon-Tito et al., 2015	SRR1761730;SRR1761672	N/A	9	19,53	PER	PRJNA268964	3-80 Years old	Rural
Obregon-TitoAJ_2015__HCO70	Obregon-Tito et al., 2015	SRR1761731;SRR1761673	Female	36	N/A	PER	PRJNA268964	3-80 Years old	Rural
Obregon-TitoAJ_2015__HCO72	Obregon-Tito et al., 2015	SRR1761732;SRR1761674	Female	20	20,36	PER	PRJNA268964	3-80 Years old	Rural
Obregon-TitoAJ_2015__HCO74	Obregon-Tito et al., 2015	SRR1761733;SRR1761675	Male	11	31,53	PER	PRJNA268964	3-80 Years old	Rural
Obregon-TitoAJ_2015__NO01	Obregon-Tito et al., 2015	SRR1761734;SRR1761676	Male	40	20,52	USA	PRJNA268964	3-80 Years old	Industrial
Obregon-TitoAJ_2015__NO02	Obregon-Tito et al., 2015	SRR1761735;SRR1761677	Female	18	22,72	USA	PRJNA268964	3-80 Years old	Industrial
Obregon-TitoAJ_2015__NO03	Obregon-Tito et al., 2015	SRR1761736;SRR1761678	Male	4	23,37	USA	PRJNA268964	3-80 Years old	Industrial
Obregon-TitoAJ_2015__NO04	Obregon-Tito et al., 2015	SRR1761737;SRR1761679	Male	26	24,16	USA	PRJNA268964	3-80 Years old	Industrial
Obregon-TitoAJ_2015__NO05	Obregon-Tito et al., 2015	SRR1761738;SRR1761680	Male	28	22,19	USA	PRJNA268964	3-80 Years old	Industrial
Obregon-TitoAJ_2015__NO06	Obregon-Tito et al., 2015	SRR1761739;SRR1761681	Male	28	23,49	USA	PRJNA268964	3-80 Years old	Industrial
Obregon-TitoAJ_2015__NO08	Obregon-Tito et al., 2015	SRR1761740;SRR1761682	Female	32	20,01	USA	PRJNA268964	3-80 Years old	Industrial
Obregon-TitoAJ_2015__NO09	Obregon-Tito et al., 2015	SRR1761741;SRR1761683	Female	34	23,77	USA	PRJNA268964	3-80 Years old	Industrial
Obregon-TitoAJ_2015__NO10	Obregon-Tito et al., 2015	SRR1761742;SRR1761684	Male	41	26,58	USA	PRJNA268964	3-80 Years old	Industrial
Obregon-TitoAJ_2015__NO11	Obregon-Tito et al., 2015	SRR1761743;SRR1761685	Male	26	23,93	USA	PRJNA268964	3-80 Years old	Industrial
Obregon-TitoAJ_2015__NO12	Obregon-Tito et al., 2015	SRR1761744;SRR1761686	Female	27	28,62	USA	PRJNA268964	3-80 Years old	Industrial
Obregon-TitoAJ_2015__NO13	Obregon-Tito et al., 2015	SRR1761745;SRR1761687	Male	35	20,34	USA	PRJNA268964	3-80 Years old	Industrial
Obregon-TitoAJ_2015__NO14	Obregon-Tito et al., 2015	SRR1761746;SRR1761688	Female	10	14,97	USA	PRJNA268964	3-80 Years old	Industrial
Obregon-TitoAJ_2015__NO15	Obregon-Tito et al., 2015	SRR1761747;SRR1761689	Male	7	25,92	USA	PRJNA268964	3-80 Years old	Industrial
Obregon-TitoAJ_2015__NO16	Obregon-Tito et al., 2015	SRR1761748;SRR1761690	Female	50	30,86	USA	PRJNA268964	3-80 Years old	Industrial
Obregon-TitoAJ_2015__NO17	Obregon-Tito et al., 2015	SRR1761749;SRR1761691	Female	32	21,53	USA	PRJNA268964	3-80 Years old	Industrial
Obregon-TitoAJ_2015__NO18	Obregon-Tito et al., 2015	SRR1761750;SRR1761692	Male	47	17,31	USA	PRJNA268964	3-80 Years old	Industrial
Obregon-TitoAJ_2015__NO19	Obregon-Tito et al., 2015	SRR1761751;SRR1761693	Male	26	19,3	USA	PRJNA268964	3-80 Years old	Industrial
Obregon-TitoAJ_2015__NO20	Obregon-Tito et al., 2015	SRR1761752;SRR1761694	Male	10	27,86	USA	PRJNA268964	3-80 Years old	Industrial
Obregon-TitoAJ_2015__NO21	Obregon-Tito et al., 2015	SRR1761753;SRR1761695	Male	23	24,78	USA	PRJNA268964	3-80 Years old	Industrial
Obregon-TitoAJ_2015__NO22	Obregon-Tito et al., 2015	SRR1761754;SRR1761696	Male	26	30,22	USA	PRJNA268964	3-80 Years old	Industrial
Obregon-TitoAJ_2015__NO23	Obregon-Tito et al., 2015	SRR1761755;SRR1761697	Female	26	26,53	USA	PRJNA268964	3-80 Years old	Industrial
Obregon-TitoAJ_2015__SM01	Obregon-Tito et al., 2015	SRR1761756;SRR1761698	Female	40	N/A	PER	PRJNA268964	3-80 Years old	Rural
Obregon-TitoAJ_2015__SM02	Obregon-Tito et al., 2015	SRR1761757;SRR1761699	Female	25	23,95	PER	PRJNA268964	3-80 Years old	Rural
Obregon-TitoAJ_2015__SM03	Obregon-Tito et al., 2015	SRR1761758;SRR1761700	Female	6	15,77	PER	PRJNA268964	3-80 Years old	Rural
Obregon-TitoAJ_2015__SM05	Obregon-Tito et al., 2015	SRR1761759;SRR1761701	Male	7	N/A	PER	PRJNA268964	3-80 Years old	Rural
Obregon-TitoAJ_2015__SM11	Obregon-Tito et al., 2015	SRR1761760;SRR1761702	Female	26	15,78	PER	PRJNA268964	3-80 Years old	Rural
Obregon-TitoAJ_2015__SM18	Obregon-Tito et al., 2015	SRR1761761;SRR1761703	Female	5	26,44	PER	PRJNA268964	3-80 Years old	Rural
Obregon-TitoAJ_2015__SM20	Obregon-Tito et al., 2015	SRR1761762;SRR1761704	Female	36	18,26	PER	PRJNA268964	3-80 Years old	Rural
Obregon-TitoAJ_2015__SM23	Obregon-Tito et al., 2015	SRR1761763;SRR1761705	Male	10	21,27	PER	PRJNA268964	3-80 Years old	Rural
Obregon-TitoAJ_2015__SM24	Obregon-Tito et al., 2015	SRR1761764;SRR1761706	Female	4	15,66	PER	PRJNA268964	3-80 Years old	Rural
Obregon-TitoAJ_2015__SM25	Obregon-Tito et al., 2015	SRR1761765;SRR1761707	Male	2	17,85	PER	PRJNA268964	0-2 Years old	Rural
Obregon-TitoAJ_2015__SM28	Obregon-Tito et al., 2015	SRR1761766;SRR1761708	Male	4	N/A	PER	PRJNA268964	3-80 Years old	Rural
Obregon-TitoAJ_2015__SM29	Obregon-Tito et al., 2015	SRR1761767;SRR1761709	Female	N/A	19,47	PER	PRJNA268964	Not_Know	Rural
Obregon-TitoAJ_2015__SM30	Obregon-Tito et al., 2015	SRR1761768;SRR1761710	Female	2	17,9	PER	PRJNA268964	0-2 Years old	Rural
Obregon-TitoAJ_2015__SM31	Obregon-Tito et al., 2015	SRR1761769;SRR1761711	Male	30	22,6	PER	PRJNA268964	3-80 Years old	Rural
Obregon-TitoAJ_2015__SM32	Obregon-Tito et al., 2015	SRR1761770;SRR1761712	Male	4	N/A	PER	PRJNA268964	3-80 Years old	Rural
Obregon-TitoAJ_2015__SM33	Obregon-Tito et al., 2015	SRR1761771;SRR1761713	Male	6	22,14	PER	PRJNA268964	3-80 Years old	Rural
Obregon-TitoAJ_2015__SM34	Obregon-Tito et al., 2015	SRR1761772;SRR1761714	Male	23	16,73	PER	PRJNA268964	3-80 Years old	Rural
Obregon-TitoAJ_2015__SM37	Obregon-Tito et al., 2015	SRR1761773;SRR1761715	Female	21	16,45	PER	PRJNA268964	3-80 Years old	Rural
Obregon-TitoAJ_2015__SM39	Obregon-Tito et al., 2015	SRR1761774;SRR1761716	Male	12	15,15	PER	PRJNA268964	3-80 Years old	Rural
Obregon-TitoAJ_2015__SM40	Obregon-Tito et al., 2015	SRR1761775;SRR1761717	Male	4	15,62	PER	PRJNA268964	3-80 Years old	Rural
Obregon-TitoAJ_2015__SM41	Obregon-Tito et al., 2015	SRR1761776;SRR1761718	Female	37	19,83	PER	PRJNA268964	3-80 Years old	Rural
Obregon-TitoAJ_2015__SM42	Obregon-Tito et al., 2015	SRR1761777;SRR1761719	Female	5	19,84	PER	PRJNA268964	3-80 Years old	Rural
Obregon-TitoAJ_2015__SM43	Obregon-Tito et al., 2015	SRR1761778;SRR1761720	Female	40	21,69	PER	PRJNA268964	3-80 Years old	Rural
Obregon-TitoAJ_2015__SM44	Obregon-Tito et al., 2015	SRR1761779;SRR1761721	Female	2	28,93	PER	PRJNA268964	0-2 Years old	Rural
QinJ_2012__NLF000	Qin et al., 2012	SRS294882	Male	63	20,32	CHN	PRJNA422434	3-80 Years old	Industrial
QinJ_2012__NLF001	Qin et al., 2012	SRR341616	Female	31	17,94	CHN	PRJNA422434	3-80 Years old	Industrial
QinJ_2012__NLF002	Qin et al., 2012	SRR341617	Female	34	17,97	CHN	PRJNA422434	3-80 Years old	Industrial
QinJ_2012__NLF005	Qin et al., 2012	SRR341618	Female	44	19,33	CHN	PRJNA422434	3-80 Years old	Industrial
QinJ_2012__NLF006	Qin et al., 2012	SRR341619	Female	27	17,8	CHN	PRJNA422434	3-80 Years old	Industrial
QinJ_2012__NLF007	Qin et al., 2012	SRR341620	Female	39	20,57	CHN	PRJNA422434	3-80 Years old	Industrial
QinJ_2012__NLF008	Qin et al., 2012	SRR341690	Female	26	18,03	CHN	PRJNA422434	3-80 Years old	Industrial
QinJ_2012__NLF009	Qin et al., 2012	SRR341621	Female	27	18,99	CHN	PRJNA422434	3-80 Years old	Industrial
QinJ_2012__NLF010	Qin et al., 2012	SRR341622	Female	35	20,17	CHN	PRJNA422434	3-80 Years old	Industrial
QinJ_2012__NLF011	Qin et al., 2012	SRR341623	Female	25	18,52	CHN	PRJNA422434	3-80 Years old	Industrial
QinJ_2012__NLF012	Qin et al., 2012	SRR341691	Female	27	19,53	CHN	PRJNA422434	3-80 Years old	Industrial
QinJ_2012__NLF013	Qin et al., 2012	SRR341692	Female	32	18,2	CHN	PRJNA422434	3-80 Years old	Industrial
QinJ_2012__NLF014	Qin et al., 2012	SRR341624	Female	37	18,67	CHN	PRJNA422434	3-80 Years old	Industrial
QinJ_2012__NLF015	Qin et al., 2012	SRR341693	Female	59	19,15	CHN	PRJNA422434	3-80 Years old	Industrial
QinJ_2012__NLM001	Qin et al., 2012	SRR341625	Male	32	19,14	CHN	PRJNA422434	3-80 Years old	Industrial
QinJ_2012__NLM002	Qin et al., 2012	SRR341694	Male	23	18,72	CHN	PRJNA422434	3-80 Years old	Industrial
QinJ_2012__NLM003	Qin et al., 2012	SRR341626	Male	23	19,49	CHN	PRJNA422434	3-80 Years old	Industrial
QinJ_2012__NLM004	Qin et al., 2012	SRR341695	Male	24	19,35	CHN	PRJNA422434	3-80 Years old	Industrial
QinJ_2012__NLM005	Qin et al., 2012	SRR341627	Male	42	19,13	CHN	PRJNA422434	3-80 Years old	Industrial
QinJ_2012__NLM006	Qin et al., 2012	SRR341696	Male	24	19,03	CHN	PRJNA422434	3-80 Years old	Industrial
QinJ_2012__NLM007	Qin et al., 2012	SRR341697	Male	22	19,92	CHN	PRJNA422434	3-80 Years old	Industrial
QinJ_2012__NLM008	Qin et al., 2012	SRR341628	Male	22	19,57	CHN	PRJNA422434	3-80 Years old	Industrial
QinJ_2012__NLM009	Qin et al., 2012	SRR341629	Male	24	18,37	CHN	PRJNA422434	3-80 Years old	Industrial
QinJ_2012__NLM010	Qin et al., 2012	SRR341698	Male	23	19,96	CHN	PRJNA422434	3-80 Years old	Industrial
QinJ_2012__NLM015	Qin et al., 2012	SRR341630	Male	23	18,07	CHN	PRJNA422434	3-80 Years old	Industrial
QinJ_2012__NLM016	Qin et al., 2012	SRR341631	Male	23	19,47	CHN	PRJNA422434	3-80 Years old	Industrial
QinJ_2012__NLM017	Qin et al., 2012	SRR341632	Male	23	19,16	CHN	PRJNA422434	3-80 Years old	Industrial
QinJ_2012__NLM021	Qin et al., 2012	SRR341699	Male	25	18,59	CHN	PRJNA422434	3-80 Years old	Industrial
QinJ_2012__NLM022	Qin et al., 2012	SRR341700	Male	29	19,84	CHN	PRJNA422434	3-80 Years old	Industrial
QinJ_2012__NLM023	Qin et al., 2012	SRR341633	Male	38	19,38	CHN	PRJNA422434	3-80 Years old	Industrial
QinJ_2012__NLM024	Qin et al., 2012	SRR341701	Male	23	19,38	CHN	PRJNA422434	3-80 Years old	Industrial
QinJ_2012__NLM025	Qin et al., 2012	SRR341634	Male	19	17,29	CHN	PRJNA422434	3-80 Years old	Industrial
QinJ_2012__NLM026	Qin et al., 2012	SRR341702	Male	24	20,66	CHN	PRJNA422434	3-80 Years old	Industrial
QinJ_2012__NLM027	Qin et al., 2012	SRR341703	Male	22	19,36	CHN	PRJNA422434	3-80 Years old	Industrial
QinJ_2012__NLM032	Qin et al., 2012	SRR341707	Male	39	19,49	CHN	PRJNA422434	3-80 Years old	Industrial
QinJ_2012__NOF001	Qin et al., 2012	SRR341635	Female	45	25,51	CHN	PRJNA422434	3-80 Years old	Industrial
QinJ_2012__NOF008	Qin et al., 2012	SRR341709	Female	30	26,71	CHN	PRJNA422434	3-80 Years old	Industrial
QinJ_2012__NOF009	Qin et al., 2012	SRR341640	Female	26	25,24	CHN	PRJNA422434	3-80 Years old	Industrial
QinJ_2012__NOF012	Qin et al., 2012	SRR341711	Female	38	25,81	CHN	PRJNA422434	3-80 Years old	Industrial
QinJ_2012__NOF013	Qin et al., 2012	SRR341642	Female	41	25,48	CHN	PRJNA422434	3-80 Years old	Industrial
QinJ_2012__NOM001	Qin et al., 2012	SRR341712	Male	48	26,45	CHN	PRJNA422434	3-80 Years old	Industrial
QinJ_2012__NOM002	Qin et al., 2012	SRR341713	Male	68	28,3	CHN	PRJNA422434	3-80 Years old	Industrial
QinJ_2012__NOM004	Qin et al., 2012	SRR341644	Male	32	29,06	CHN	PRJNA422434	3-80 Years old	Industrial
QinJ_2012__NOM005	Qin et al., 2012	SRR341714	Male	46	25,4	CHN	PRJNA422434	3-80 Years old	Industrial
QinJ_2012__NOM007	Qin et al., 2012	SRR341645	Male	72	23,66	CHN	PRJNA422434	3-80 Years old	Industrial
QinJ_2012__NOM008	Qin et al., 2012	SRR341646	Male	54	26,57	CHN	PRJNA422434	3-80 Years old	Industrial
QinJ_2012__NOM009	Qin et al., 2012	SRR341715	Male	33	25,18	CHN	PRJNA422434	3-80 Years old	Industrial
QinJ_2012__NOM010	Qin et al., 2012	SRR341716	Male	30	25,71	CHN	PRJNA422434	3-80 Years old	Industrial
QinJ_2012__NOM012	Qin et al., 2012	SRR341647	Male	32	25,71	CHN	PRJNA422434	3-80 Years old	Industrial
QinJ_2012__NOM013	Qin et al., 2012	SRR341648	Male	42	26,22	CHN	PRJNA422434	3-80 Years old	Industrial
QinJ_2012__NOM014	Qin et al., 2012	SRR341717	Male	41	25,1	CHN	PRJNA422434	3-80 Years old	Industrial
QinJ_2012__NOM015	Qin et al., 2012	SRR341718	Male	32	25,73	CHN	PRJNA422434	3-80 Years old	Industrial
QinJ_2012__NOM016	Qin et al., 2012	SRR341719	Male	37	24,77	CHN	PRJNA422434	3-80 Years old	Industrial
QinJ_2012__NOM017	Qin et al., 2012	SRR341720	Male	39	27,24	CHN	PRJNA422434	3-80 Years old	Industrial
QinJ_2012__NOM018	Qin et al., 2012	SRR341649	Male	43	25	CHN	PRJNA422434	3-80 Years old	Industrial
QinJ_2012__NOM019	Qin et al., 2012	SRR341721	Male	26	25,47	CHN	PRJNA422434	3-80 Years old	Industrial
QinJ_2012__NOM020	Qin et al., 2012	SRR341722	Male	24	25,21	CHN	PRJNA422434	3-80 Years old	Industrial
QinJ_2012__NOM022	Qin et al., 2012	SRR341650	Male	23	26,73	CHN	PRJNA422434	3-80 Years old	Industrial
QinJ_2012__NOM023	Qin et al., 2012	SRR341651	Male	46	27,12	CHN	PRJNA422434	3-80 Years old	Industrial
QinJ_2012__NOM025	Qin et al., 2012	SRR341723	Male	28	25,59	CHN	PRJNA422434	3-80 Years old	Industrial
QinJ_2012__NOM026	Qin et al., 2012	SRR341652	Male	52	25,71	CHN	PRJNA422434	3-80 Years old	Industrial
QinJ_2012__NOM027	Qin et al., 2012	SRR341724	Male	38	25,71	CHN	PRJNA422434	3-80 Years old	Industrial
QinJ_2012__NOM028	Qin et al., 2012	SRR341725	Male	47	26,57	CHN	PRJNA422434	3-80 Years old	Industrial
QinJ_2012__NOM029	Qin et al., 2012	SRR341653	Male	14	32,58	CHN	PRJNA422434	3-80 Years old	Industrial
QinJ_2012__SZEY-101A	Qin et al., 2012	SRS294887	Male	47	26,61	CHN	PRJNA422434	3-80 Years old	Industrial
QinJ_2012__SZEY-103A	Qin et al., 2012	SRS294888	Male	50	25,63	CHN	PRJNA422434	3-80 Years old	Industrial
QinJ_2012__SZEY-104A	Qin et al., 2012	SRS294889	Male	50	23,07	CHN	PRJNA422434	3-80 Years old	Industrial
QinJ_2012__SZEY-106A	Qin et al., 2012	SRS294890	Male	60	21,79	CHN	PRJNA422434	3-80 Years old	Industrial
QinJ_2012__SZEY-90A	Qin et al., 2012	SRS294924	Male	45	25,21	CHN	PRJNA422434	3-80 Years old	Industrial
QinJ_2012__SZEY-99A	Qin et al., 2012	SRS294928	Male	46	22,76	CHN	PRJNA422434	3-80 Years old	Industrial
QinN_2014__HD-10	Qin et al., 2014	ERR527046	Female	40	20,20	CHN	PRJEB6337	3-80 Years old	Industrial
QinN_2014__HD-11	Qin et al., 2014	ERR527047	Female	38	19,95	CHN	PRJEB6337	3-80 Years old	Industrial
QinN_2014__HD-12	Qin et al., 2014	ERR527048	Male	40	22,55	CHN	PRJEB6337	3-80 Years old	Industrial
QinN_2014__HD-14	Qin et al., 2014	ERR527051	Male	51	22,58	CHN	PRJEB6337	3-80 Years old	Industrial
QinN_2014__HD-2	Qin et al., 2014	ERR527062	Female	46	20,83	CHN	PRJEB6337	3-80 Years old	Industrial
QinN_2014__HD-20	Qin et al., 2014	ERR527063	Male	45	22,79	CHN	PRJEB6337	3-80 Years old	Industrial
QinN_2014__HD-21	Qin et al., 2014	ERR527064	Male	37	22,66	CHN	PRJEB6337	3-80 Years old	Industrial
QinN_2014__HD-22	Qin et al., 2014	ERR527065	Female	41	24,44	CHN	PRJEB6337	3-80 Years old	Industrial
QinN_2014__HD-23	Qin et al., 2014	ERR527066	Female	35	19,22	CHN	PRJEB6337	3-80 Years old	Industrial
QinN_2014__HD-24	Qin et al., 2014	ERR527067	Male	36	20,70	CHN	PRJEB6337	3-80 Years old	Industrial
QinN_2014__HD-26	Qin et al., 2014	ERR527070	Female	40	20,32	CHN	PRJEB6337	3-80 Years old	Industrial
QinN_2014__HD-27	Qin et al., 2014	ERR527071	Male	45	19,94	CHN	PRJEB6337	3-80 Years old	Industrial
QinN_2014__HD-28	Qin et al., 2014	ERR527072	Male	33	21,29	CHN	PRJEB6337	3-80 Years old	Industrial
QinN_2014__HD-29	Qin et al., 2014	ERR527073	Female	33	20,31	CHN	PRJEB6337	3-80 Years old	Industrial
QinN_2014__HD-30	Qin et al., 2014	ERR527076	Female	54	23,44	CHN	PRJEB6337	3-80 Years old	Industrial
QinN_2014__HD-31	Qin et al., 2014	ERR527077	Male	43	22,49	CHN	PRJEB6337	3-80 Years old	Industrial
QinN_2014__HD-32	Qin et al., 2014	ERR527078	Female	54	22,72	CHN	PRJEB6337	3-80 Years old	Industrial
QinN_2014__HD-33	Qin et al., 2014	ERR527079	Female	34	20,57	CHN	PRJEB6337	3-80 Years old	Industrial
QinN_2014__HD-34	Qin et al., 2014	ERR527080	Female	40	18,59	CHN	PRJEB6337	3-80 Years old	Industrial
QinN_2014__HD-35	Qin et al., 2014	ERR527081	Male	48	23,89	CHN	PRJEB6337	3-80 Years old	Industrial
QinN_2014__HD-36	Qin et al., 2014	ERR527082	Female	32	20,32	CHN	PRJEB6337	3-80 Years old	Industrial
QinN_2014__HD-38	Qin et al., 2014	ERR527085	Male	40	20,05	CHN	PRJEB6337	3-80 Years old	Industrial
QinN_2014__HD-4	Qin et al., 2014	ERR527088	Male	38	20,05	CHN	PRJEB6337	3-80 Years old	Industrial
QinN_2014__HD-40	Qin et al., 2014	ERR527089	Male	41	20,57	CHN	PRJEB6337	3-80 Years old	Industrial
QinN_2014__HD-41	Qin et al., 2014	ERR527090	Male	52	19,92	CHN	PRJEB6337	3-80 Years old	Industrial
QinN_2014__HD-42	Qin et al., 2014	ERR527091	Male	50	25,91	CHN	PRJEB6337	3-80 Years old	Industrial
QinN_2014__HD-46	Qin et al., 2014	ERR527098	Male	35	24,06	CHN	PRJEB6337	3-80 Years old	Industrial
QinN_2014__HD-48	Qin et al., 2014	ERR527101	Male	31	22,76	CHN	PRJEB6337	3-80 Years old	Industrial
QinN_2014__HD-5	Qin et al., 2014	ERR527104	Female	43	22,38	CHN	PRJEB6337	3-80 Years old	Industrial
QinN_2014__HD-50	Qin et al., 2014	ERR527105	Female	50	25,20	CHN	PRJEB6337	3-80 Years old	Industrial
QinN_2014__HD-51	Qin et al., 2014	ERR527106	Male	37	22,86	CHN	PRJEB6337	3-80 Years old	Industrial
QinN_2014__HD-52	Qin et al., 2014	ERR527107	Female	50	19,53	CHN	PRJEB6337	3-80 Years old	Industrial
QinN_2014__HD-53	Qin et al., 2014	ERR527108	Female	50	20,55	CHN	PRJEB6337	3-80 Years old	Industrial
QinN_2014__HD-56	Qin et al., 2014	ERR527113	Male	31	19,03	CHN	PRJEB6337	3-80 Years old	Industrial
QinN_2014__HD-58	Qin et al., 2014	ERR527116	Male	52	19,03	CHN	PRJEB6337	3-80 Years old	Industrial
QinN_2014__HD-60	Qin et al., 2014	ERR527121	Male	34	20,52	CHN	PRJEB6337	3-80 Years old	Industrial
QinN_2014__HD-62	Qin et al., 2014	ERR527123	Male	62	20,58	CHN	PRJEB6337	3-80 Years old	Industrial
QinN_2014__HD-63	Qin et al., 2014	ERR527124	Female	42	19,92	CHN	PRJEB6337	3-80 Years old	Industrial
QinN_2014__HD-64	Qin et al., 2014	ERR527125	Female	29	17,85	CHN	PRJEB6337	3-80 Years old	Industrial
QinN_2014__HD-7	Qin et al., 2014	ERR528330	Female	37	21,99	CHN	PRJEB6337	3-80 Years old	Industrial
QinN_2014__HD-8	Qin et al., 2014	ERR528332	Female	60	26,04	CHN	PRJEB6337	3-80 Years old	Industrial
QinN_2014__HD-9	Qin et al., 2014	ERR528337	Female	39	18,73	CHN	PRJEB6337	3-80 Years old	Industrial
QinN_2014__HV-10	Qin et al., 2014	ERR527007	Female	45	20,07	CHN	PRJEB6337	3-80 Years old	Industrial
QinN_2014__HV-12	Qin et al., 2014	ERR527010	Male	60	23,36	CHN	PRJEB6337	3-80 Years old	Industrial
QinN_2014__HV-16	Qin et al., 2014	ERR527017	Female	34	20,20	CHN	PRJEB6337	3-80 Years old	Industrial
QinN_2014__HV-17	Qin et al., 2014	ERR527018	Female	45	19,05	CHN	PRJEB6337	3-80 Years old	Industrial
QinN_2014__HV-21	Qin et al., 2014	ERR527026	Male	27	20,98	CHN	PRJEB6337	3-80 Years old	Industrial
QinN_2014__HV-22	Qin et al., 2014	ERR527027	Male	32	23,18	CHN	PRJEB6337	3-80 Years old	Industrial
QinN_2014__HV-23	Qin et al., 2014	ERR527028	Male	38	24,16	CHN	PRJEB6337	3-80 Years old	Industrial
QinN_2014__HV-24	Qin et al., 2014	ERR527029	Male	49	25,95	CHN	PRJEB6337	3-80 Years old	Industrial
QinN_2014__HV-25	Qin et al., 2014	ERR527030	Male	32	22,94	CHN	PRJEB6337	3-80 Years old	Industrial
QinN_2014__HV-26	Qin et al., 2014	ERR527031	Female	32	20,42	CHN	PRJEB6337	3-80 Years old	Industrial
QinN_2014__HV-27	Qin et al., 2014	ERR527032	Male	35	25,19	CHN	PRJEB6337	3-80 Years old	Industrial
QinN_2014__HV-28	Qin et al., 2014	ERR527033	Male	51	19,76	CHN	PRJEB6337	3-80 Years old	Industrial
QinN_2014__HV-29	Qin et al., 2014	ERR527034	Male	54	22,96	CHN	PRJEB6337	3-80 Years old	Industrial
QinN_2014__HV-30	Qin et al., 2014	ERR527036	Male	39	24,27	CHN	PRJEB6337	3-80 Years old	Industrial
QinN_2014__HV-31	Qin et al., 2014	ERR527037	Male	47	20,05	CHN	PRJEB6337	3-80 Years old	Industrial
H1	Rampelli et al., 2015	SRS882224	N/A	N/A	N/A	TZA	PRJNA278393	Not_Know	Rural
H10	Rampelli et al., 2015	SRS882242	N/A	N/A	N/A	TZA	PRJNA278393	Not_Know	Rural
H11	Rampelli et al., 2015	SRS882244	N/A	N/A	N/A	TZA	PRJNA278393	Not_Know	Rural
H12	Rampelli et al., 2015	SRS882245	N/A	N/A	N/A	TZA	PRJNA278393	Not_Know	Rural
H13	Rampelli et al., 2015	SRS883017	N/A	N/A	N/A	TZA	PRJNA278393	Not_Know	Rural
H14	Rampelli et al., 2015	SRS883019	N/A	N/A	N/A	TZA	PRJNA278393	Not_Know	Rural
H15	Rampelli et al., 2015	SRS883018	N/A	N/A	N/A	TZA	PRJNA278393	Not_Know	Rural
H16	Rampelli et al., 2015	SRS883020	N/A	N/A	N/A	TZA	PRJNA278393	Not_Know	Rural
H17	Rampelli et al., 2015	SRS883021	N/A	N/A	N/A	TZA	PRJNA278393	Not_Know	Rural
H18	Rampelli et al., 2015	SRS883022	N/A	N/A	N/A	TZA	PRJNA278393	Not_Know	Rural
H19	Rampelli et al., 2015	SRS883023	N/A	N/A	N/A	TZA	PRJNA278393	Not_Know	Rural
H2	Rampelli et al., 2015	SRS883024	N/A	N/A	N/A	TZA	PRJNA278393	Not_Know	Rural
H20	Rampelli et al., 2015	SRS883025	N/A	N/A	N/A	TZA	PRJNA278393	Not_Know	Rural
H21	Rampelli et al., 2015	SRS883026	N/A	N/A	N/A	TZA	PRJNA278393	Not_Know	Rural
H22	Rampelli et al., 2015	SRS883027	N/A	N/A	N/A	TZA	PRJNA278393	Not_Know	Rural
H23	Rampelli et al., 2015	SRS883028	N/A	N/A	N/A	TZA	PRJNA278393	Not_Know	Rural
H24	Rampelli et al., 2015	SRS883029	N/A	N/A	N/A	TZA	PRJNA278393	Not_Know	Rural
H25	Rampelli et al., 2015	SRS883030	N/A	N/A	N/A	TZA	PRJNA278393	Not_Know	Rural
H26	Rampelli et al., 2015	SRS883031	N/A	N/A	N/A	TZA	PRJNA278393	Not_Know	Rural
H27	Rampelli et al., 2015	SRS883032	N/A	N/A	N/A	TZA	PRJNA278393	Not_Know	Rural
H3	Rampelli et al., 2015	SRS883034	N/A	N/A	N/A	TZA	PRJNA278393	Not_Know	Rural
H4	Rampelli et al., 2015	SRS883035	N/A	N/A	N/A	TZA	PRJNA278393	Not_Know	Rural
H5	Rampelli et al., 2015	SRS883036	N/A	N/A	N/A	TZA	PRJNA278393	Not_Know	Rural
H6	Rampelli et al., 2015	SRS883037	N/A	N/A	N/A	TZA	PRJNA278393	Not_Know	Rural
H7	Rampelli et al., 2015	SRS883038	N/A	N/A	N/A	TZA	PRJNA278393	Not_Know	Rural
H8	Rampelli et al., 2015	SRS883039	N/A	N/A	N/A	TZA	PRJNA278393	Not_Know	Rural
H9	Rampelli et al., 2015	SRS883040	N/A	N/A	N/A	TZA	PRJNA278393	Not_Know	Rural
IT1	Rampelli et al., 2015	SRS883041	N/A	N/A	N/A	ITA	PRJNA278393	Not_Know	Industrial
IT11	Rampelli et al., 2015	SRS883042	N/A	N/A	N/A	ITA	PRJNA278393	Not_Know	Industrial
IT13	Rampelli et al., 2015	SRS883043	N/A	N/A	N/A	ITA	PRJNA278393	Not_Know	Industrial
IT14	Rampelli et al., 2015	SRS883066	N/A	N/A	N/A	ITA	PRJNA278393	Not_Know	Industrial
IT2	Rampelli et al., 2015	SRS883067	N/A	N/A	N/A	ITA	PRJNA278393	Not_Know	Industrial
IT3	Rampelli et al., 2015	SRS883069	N/A	N/A	N/A	ITA	PRJNA278393	Not_Know	Industrial
IT4	Rampelli et al., 2015	SRS883070	N/A	N/A	N/A	ITA	PRJNA278393	Not_Know	Industrial
IT5	Rampelli et al., 2015	SRS883112	N/A	N/A	N/A	ITA	PRJNA278393	Not_Know	Industrial
IT6	Rampelli et al., 2015	SRS883113	N/A	N/A	N/A	ITA	PRJNA278393	Not_Know	Industrial
IT7	Rampelli et al., 2015	SRS883147	N/A	N/A	N/A	ITA	PRJNA278393	Not_Know	Industrial
IT8	Rampelli et al., 2015	SRS883293	N/A	N/A	N/A	ITA	PRJNA278393	Not_Know	Industrial
C002	Rampelli et al., 2020	SRS5073345	Female	100	NA	ITA	PRJNA553191	>80 Yearsold	Industrial
C003	Rampelli et al., 2020	SRS5073343	Female	99	NA	ITA	PRJNA553191	>80 Yearsold	Industrial
C004	Rampelli et al., 2020	SRS5073346	Female	98	NA	ITA	PRJNA553191	>80 Yearsold	Industrial
C007	Rampelli et al., 2020	SRS5073347	Female	99	NA	ITA	PRJNA553191	>80 Yearsold	Industrial
C010	Rampelli et al., 2020	SRS5073348	Female	101	NA	ITA	PRJNA553191	>80 Yearsold	Industrial
C011	Rampelli et al., 2020	SRS5073349	Female	99	NA	ITA	PRJNA553191	>80 Yearsold	Industrial
C012	Rampelli et al., 2020	SRS5073352	Female	100	NA	ITA	PRJNA553191	>80 Yearsold	Industrial
C017	Rampelli et al., 2020	SRS5073350	Female	101	NA	ITA	PRJNA553191	>80 Yearsold	Industrial
C018	Rampelli et al., 2020	SRS5073351	Female	100	NA	ITA	PRJNA553191	>80 Yearsold	Industrial
C021	Rampelli et al., 2020	SRS5073353	Female	101	NA	ITA	PRJNA553191	>80 Yearsold	Industrial
C024	Rampelli et al., 2020	SRS5073364	Female	100	NA	ITA	PRJNA553191	>80 Yearsold	Industrial
C042	Rampelli et al., 2020	SRS5073365	Female	102	NA	ITA	PRJNA553191	>80 Yearsold	Industrial
C048	Rampelli et al., 2020	SRS5073361	Female	99	NA	ITA	PRJNA553191	>80 Yearsold	Industrial
C052	Rampelli et al., 2020	SRS5073363	Male	104	NA	ITA	PRJNA553191	>80 Yearsold	Industrial
C054	Rampelli et al., 2020	SRS5073368	Female	100	NA	ITA	PRJNA553191	>80 Yearsold	Industrial
K100	Rampelli et al., 2020	SRS5073369	Male	75	NA	ITA	PRJNA553191	3-80 Years old	Industrial
K105	Rampelli et al., 2020	SRS5073366	Male	75	NA	ITA	PRJNA553191	3-80 Years old	Industrial
K106	Rampelli et al., 2020	SRS5073367	Male	70	NA	ITA	PRJNA553191	3-80 Years old	Industrial
K108	Rampelli et al., 2020	SRS5073356	Male	76	NA	ITA	PRJNA553191	3-80 Years old	Industrial
K113	Rampelli et al., 2020	SRS5073357	Male	65	NA	ITA	PRJNA553191	3-80 Years old	Industrial
K119	Rampelli et al., 2020	SRS5073391	Female	70	NA	ITA	PRJNA553191	3-80 Years old	Industrial
K124	Rampelli et al., 2020	SRS5073390	Female	63	NA	ITA	PRJNA553191	3-80 Years old	Industrial
K125	Rampelli et al., 2020	SRS5073389	Female	71	NA	ITA	PRJNA553191	3-80 Years old	Industrial
K300	Rampelli et al., 2020	SRS5073388	Female	75	NA	ITA	PRJNA553191	3-80 Years old	Industrial
K301	Rampelli et al., 2020	SRS5073387	Female	70	NA	ITA	PRJNA553191	3-80 Years old	Industrial
K303	Rampelli et al., 2020	SRS5073386	Female	71	NA	ITA	PRJNA553191	3-80 Years old	Industrial
K304	Rampelli et al., 2020	SRS5073385	Male	76	NA	ITA	PRJNA553191	3-80 Years old	Industrial
K306	Rampelli et al., 2020	SRS5073384	Female	76	NA	ITA	PRJNA553191	3-80 Years old	Industrial
S010	Rampelli et al., 2020	SRS5073392	Female	107	NA	ITA	PRJNA553191	>80 Yearsold	Industrial
S020	Rampelli et al., 2020	SRS5073393	Female	105	NA	ITA	PRJNA553191	>80 Yearsold	Industrial
S030	Rampelli et al., 2020	SRS5073354	Male	105	NA	ITA	PRJNA553191	>80 Yearsold	Industrial
S050	Rampelli et al., 2020	SRS5073355	Female	109	NA	ITA	PRJNA553191	>80 Yearsold	Industrial
S080	Rampelli et al., 2020	SRS5073382	Female	109	NA	ITA	PRJNA553191	>80 Yearsold	Industrial
S110	Rampelli et al., 2020	SRS5073358	Male	105	16.3	ITA	PRJNA553191	>80 Yearsold	Industrial
S120	Rampelli et al., 2020	SRS5073359	Female	107	NA	ITA	PRJNA553191	>80 Yearsold	Industrial
S130	Rampelli et al., 2020	SRS5073360	Female	106	NA	ITA	PRJNA553191	>80 Yearsold	Industrial
S140	Rampelli et al., 2020	SRS5073362	Male	106	NA	ITA	PRJNA553191	>80 Yearsold	Industrial
S150	Rampelli et al., 2020	SRS5073395	Male	105	21.1	ITA	PRJNA553191	>80 Yearsold	Industrial
S180	Rampelli et al., 2020	SRS5073401	Male	106	25	ITA	PRJNA553191	>80 Yearsold	Industrial
S190	Rampelli et al., 2020	SRS5073400	Female	105	NA	ITA	PRJNA553191	>80 Yearsold	Industrial
S200	Rampelli et al., 2020	SRS5073398	Female	105	NA	ITA	PRJNA553191	>80 Yearsold	Industrial
S210	Rampelli et al., 2020	SRS5073383	Female	107	NA	ITA	PRJNA553191	>80 Yearsold	Industrial
S220	Rampelli et al., 2020	SRS5073399	Female	108	NA	ITA	PRJNA553191	>80 Yearsold	Industrial
S240	Rampelli et al., 2020	SRS5073344	Male	105	NA	ITA	PRJNA553191	>80 Yearsold	Industrial
S260	Rampelli et al., 2020	SRS5073394	Female	105	20.8	ITA	PRJNA553191	>80 Yearsold	Industrial
S280	Rampelli et al., 2020	SRS5073397	Female	105	NA	ITA	PRJNA553191	>80 Yearsold	Industrial
S290	Rampelli et al., 2020	SRS5073396	Female	104	NA	ITA	PRJNA553191	>80 Yearsold	Industrial
S300	Rampelli et al., 2020	SRS5073403	Female	106	24.1	ITA	PRJNA553191	>80 Yearsold	Industrial
S320	Rampelli et al., 2020	SRS5073402	Female	105	NA	ITA	PRJNA553191	>80 Yearsold	Industrial
S330	Rampelli et al., 2020	SRS5073375	Female	109	24.4	ITA	PRJNA553191	>80 Yearsold	Industrial
Y12	Rampelli et al., 2020	SRS5073377	Male	22	NA	ITA	PRJNA553191	3-80 Years old	Industrial
Y13	Rampelli et al., 2020	SRS5073374	Female	37	NA	ITA	PRJNA553191	3-80 Years old	Industrial
Y14	Rampelli et al., 2020	SRS5073376	Male	25	NA	ITA	PRJNA553191	3-80 Years old	Industrial
Y15	Rampelli et al., 2020	SRS5073372	Male	32	NA	ITA	PRJNA553191	3-80 Years old	Industrial
Y16	Rampelli et al., 2020	SRS5073371	Female	25	NA	ITA	PRJNA553191	3-80 Years old	Industrial
Y2	Rampelli et al., 2020	SRS5073370	Male	48	NA	ITA	PRJNA553191	3-80 Years old	Industrial
Y3	Rampelli et al., 2020	SRS5073373	Female	25	NA	ITA	PRJNA553191	3-80 Years old	Industrial
Y4	Rampelli et al., 2020	SRS5073379	Female	32	NA	ITA	PRJNA553191	3-80 Years old	Industrial
Y5	Rampelli et al., 2020	SRS5073378	Female	30	NA	ITA	PRJNA553191	3-80 Years old	Industrial
Y6	Rampelli et al., 2020	SRS5073380	Male	32	NA	ITA	PRJNA553191	3-80 Years old	Industrial
Y7	Rampelli et al., 2020	SRS5073342	Female	46	NA	ITA	PRJNA553191	3-80 Years old	Industrial
BIZ01	This study	NA	Male	NA	NA	Nzime_village1	NA	Not_Know	Rural
BIZ02	This study	NA	Female	NA	NA	Nzime_village1	NA	Not_Know	Rural
BIZ03	This study	NA	Male	NA	NA	Nzime_village1	NA	Not_Know	Rural
BIZ04	This study	NA	Female	NA	NA	Nzime_village1	NA	Not_Know	Rural
BIZ05	This study	NA	Male	NA	NA	Nzime_village1	NA	Not_Know	Rural
BIZ06	This study	NA	Male	NA	NA	Nzime_village1	NA	Not_Know	Rural
BIZ07	This study	NA	Female	NA	NA	Nzime_village1	NA	Not_Know	Rural
BIZ08	This study	NA	Male	NA	NA	Nzime_village1	NA	Not_Know	Rural
BIZ09	This study	NA	Male	NA	NA	Nzime_village1	NA	Not_Know	Rural
BIZ10	This study	NA	Female	NA	NA	Nzime_village1	NA	Not_Know	Rural
BIZ11	This study	NA	Male	NA	NA	Nzime_village1	NA	Not_Know	Rural
BIZ12	This study	NA	Male	NA	NA	Nzime_village1	NA	Not_Know	Rural
BIZ13	This study	NA	Female	NA	NA	Nzime_village1	NA	Not_Know	Rural
BIZ14	This study	NA	Female	NA	NA	Nzime_village1	NA	Not_Know	Rural
BIZ15	This study	NA	Male	NA	NA	Nzime_village1	NA	Not_Know	Rural
BIZ16	This study	NA	Female	NA	NA	Nzime_village1	NA	Not_Know	Rural
BIZ17	This study	NA	Female	NA	NA	Nzime_village1	NA	Not_Know	Rural
BIZ18	This study	NA	Female	NA	NA	Nzime_village1	NA	Not_Know	Rural
BOS01	This study	NA	Male	NA	NA	Baka_forest	NA	Not_Know	Rural
BOS02	This study	NA	Female	NA	NA	Baka_settled	NA	Not_Know	Rural
BOS03	This study	NA	Male	NA	NA	Baka_settled	NA	Not_Know	Rural
BOS04	This study	NA	Female	NA	NA	Baka_settled	NA	Not_Know	Rural
BOS05	This study	NA	Female	NA	NA	Baka_settled	NA	Not_Know	Rural
BOS06	This study	NA	Male	NA	NA	Baka_settled	NA	Not_Know	Rural
BOS07	This study	NA	Female	NA	NA	Baka_settled	NA	Not_Know	Rural
BOS08	This study	NA	Male	NA	NA	Baka_settled	NA	Not_Know	Rural
BOS09	This study	NA	Female	NA	NA	Baka_settled	NA	Not_Know	Rural
BOS10	This study	NA	Female	NA	NA	Baka_settled	NA	Not_Know	Rural
BOS11	This study	NA	Female	NA	NA	Baka_settled	NA	Not_Know	Rural
BOS12	This study	NA	Female	NA	NA	Baka_forest	NA	Not_Know	Rural
BOS13	This study	NA	Female	NA	NA	Baka_forest	NA	Not_Know	Rural
BOS14	This study	NA	Male	NA	NA	Baka_forest	NA	Not_Know	Rural
BOS15	This study	NA	Male	NA	NA	Baka_forest	NA	Not_Know	Rural
BOS16	This study	NA	Female	NA	NA	Baka_forest	NA	Not_Know	Rural
BOS17	This study	NA	Female	NA	NA	Baka_forest	NA	Not_Know	Rural
BOS18	This study	NA	Female	NA	NA	Baka_forest	NA	Not_Know	Rural
BOS19	This study	NA	Female	NA	NA	Baka_forest	NA	Not_Know	Rural
BOS20	This study	NA	Male	NA	NA	Baka_forest	NA	Not_Know	Rural
BOS21	This study	NA	Male	NA	NA	Baka_forest	NA	Not_Know	Rural
BOS22	This study	NA	Female	NA	NA	Baka_forest	NA	Not_Know	Rural
BOS23	This study	NA	Female	NA	NA	Baka_forest	NA	Not_Know	Rural
BOS24	This study	NA	Female	NA	NA	Baka_forest	NA	Not_Know	Rural
BOS25	This study	NA	Female	NA	NA	Baka_forest	NA	Not_Know	Rural
BOS26	This study	NA	Female	NA	NA	Baka_forest	NA	Not_Know	Rural
