# Supplementary material for: The gut microbiome of Baka forager-horticulturalists from Cameroon is optimized for wild plant foods
Source: iScience. 2024 Feb 10;27(3):109211. doi: 10.1016/j.isci.2024.109211 (PMC10904984; doi:10.1016/j.isci.2024.109211)
Supplement: Table S8. List of 161 SGBs with genome length, N50, completeness and contamination as predicted by checkM, related to Figures 3 and 4 [file mmc5.xlsx]

## Sheet: Sheet1
SGBs	completeness	contamination	length	N50
BIZ01_bin.17.fa	91.51	0.19	2732859	21027
BIZ01_bin.23.fa	93.33	0	2609359	33010
BIZ01_bin.29.fa	88.42	1.34	1841740	11377
BIZ01_bin.44.fa	93.65	1.19	2658883	133234
BIZ01_bin.45.fa	90.17	4.92	2386434	8067
BIZ01_bin.66.fa	98.7	0.95	2142596	14886
BIZ02_bin.2.fa	90.32	1.01	2292871	31600
BIZ02_bin.31.fa	90.2	0.24	3176438	29270
BIZ02_bin.41.fa	88.5	0	1625013	11365
BIZ02_bin.45.fa	87.9	1.34	2188225	11931
BIZ02_bin.47.fa	98.48	0	2351206	108615
BIZ05_bin.16.fa	88.98	0.67	1652133	15002
BIZ05_bin.47.fa	97.27	0	2244987	139656
BIZ06_bin.10.fa	99.26	0	5018155	274396
BIZ06_bin.16.fa	87.29	0.67	1737171	22012
BIZ06_bin.19.fa	93.27	1.34	1930212	34099
BIZ06_bin.2.fa	80.02	0.48	1640004	4618
BIZ06_bin.21.fa	76.03	1.88	1852622	5439
BIZ06_bin.27.fa	83.67	1.88	1807948	5767
BIZ06_bin.3.fa	83.38	1.6	1479553	4478
BIZ06_bin.8.fa	81.58	1.51	1535465	18118
BIZ06_bin.9.fa	91.28	1.74	1807805	55671
BIZ07_bin.46.fa	79.54	3.33	1274219	3577
BIZ07_bin.47.fa	96.89	0	1413151	45419
BIZ07_bin.51.fa	96.14	1.03	1478857	13426
BIZ07_bin.63.fa	99.97	0.04	4351549	82474
BIZ07_bin.9.fa	86.28	2.14	2043480	14535
BIZ08_bin.16.fa	84.15	1.28	2436336	7985
BIZ08_bin.21.fa	96.46	0.37	1766411	10341
BIZ08_bin.24.fa	95.17	0.74	2577325	28991
BIZ08_bin.4.fa	98.51	1.36	2495888	82070
BIZ09_bin.14.fa	98.63	0.12	2958592	31297
BIZ09_bin.17.fa	93.29	0.74	2329559	28616
BIZ09_bin.8.fa	85.47	1	3079420	30450
BIZ10_bin.13.fa	90.6	1.01	2250894	40853
BIZ10_bin.2.fa	85.32	1.68	1621898	21244
BIZ10_bin.26.fa	88.51	1.35	2122717	19516
BIZ11_bin.10.fa	92.76	2.48	3106736	13189
BIZ11_bin.14.fa	95.03	3.99	2056712	8583
BIZ11_bin.20.fa	99.33	1.68	2525995	51460
BIZ11_bin.5.fa	99.38	1.25	1956909	44314
BIZ12_bin.18.fa	90.6	0	2485470	22646
BIZ12_bin.23.fa	93.63	2.73	2033111	5049
BIZ13_bin.15.fa	81.05	1.29	1637217	5105
BIZ13_bin.19.fa	100	0	2423136	21097
BIZ14_bin.1.fa	92.8	2.69	1817655	6867
BIZ14_bin.14.fa	95.9	0.84	2987216	28465
BIZ14_bin.46.fa	77.11	0.46	1721761	12009
BIZ15_bin.2.fa	96.29	1.01	2907960	49540
BIZ15_bin.22.fa	83.46	0.48	2173816	4472
BIZ15_bin.27.fa	100	0	2540976	556053
BIZ15_bin.3.fa	79.63	2.27	2081693	3612
BIZ15_bin.41.fa	80.69	1.95	2287911	5095
BIZ16_bin.15.fa	81.13	1.7	1899541	4532
BIZ16_bin.17.fa	94.44	1.19	3282645	45466
BIZ16_bin.20.fa	86.3	0.34	1754610	7719
BIZ16_bin.64.fa	92.08	0.71	2315434	12166
BIZ17_bin.11.fa	80.39	3.31	2474451	7037
BIZ17_bin.21.fa	96.71	0	2495785	53121
BIZ17_bin.36.fa	98.84	0.63	2240129	18875
BIZ17_bin.46.fa	93.37	0.49	2842416	29773
BIZ17_bin.60.fa	96	0	2178072	32075
BIZ18_bin.11.fa	89.51	1.99	2337032	9037
BIZ18_bin.14.fa	85.64	3.12	2011389	10773
BIZ18_bin.20.fa	99.03	1.69	3080922	104268
BIZ18_bin.21.fa	91.4	1.46	2526591	16497
BIZ18_bin.29.fa	84.24	3.69	1500173	5078
BIZ18_bin.3.fa	86.88	0.67	1600755	22121
BIZ18_bin.32.fa	83.14	1.23	2572397	25377
BIZ18_bin.43.fa	93.13	2.54	2819169	8112
BIZ18_bin.59.fa	97.53	0.6	2140639	21550
BIZ18_bin.6.fa	97.42	0.48	2421850	25307
BIZ18_bin.8.fa	85.68	0.34	1587070	51727
BOS02_bin.24.fa	88.58	2.25	1482123	15104
BOS02_bin.33.fa	85.5	3.08	1762423	5932
BOS02_bin.8.fa	77.78	3.38	2664177	4396
BOS03_bin.23.fa	94.65	0.01	2664472	23949
BOS03_bin.34.fa	92.28	0.63	2044276	16714
BOS03_bin.9.fa	96.63	0	1585222	68719
BOS04_bin.15.fa	92.37	0.89	2309739	33520
BOS04_bin.22.fa	80.28	1.93	2508977	5242
BOS04_bin.36.fa	90.94	2.08	2742590	12128
BOS05_bin.1.fa	98.04	0.75	2468213	30686
BOS05_bin.2.fa	85.94	0.16	1614610	17792
BOS05_bin.27.fa	88.04	0.84	2281553	7804
BOS05_bin.3.fa	96.53	1.73	2328758	22935
BOS05_bin.30.fa	82.26	0	1931905	18129
BOS05_bin.34.fa	91.5	0	2087525	127463
BOS05_bin.39.fa	89.37	0.48	3007008	29840
BOS05_bin.4.fa	84.12	0.17	1459135	92714
BOS05_bin.8.fa	75.48	1.13	3046764	46926
BOS06_bin.43.fa	93.94	0	2485112	58490
BOS06_bin.48.fa	79.5	4.13	1914709	13132
BOS06_bin.50.fa	97.36	0	2528266	95512
BOS07_bin.6.fa	97.04	0.54	2459211	102203
BOS07_bin.9.fa	94.26	0.99	2625615	17364
BOS08_bin.21.fa	75.34	1.72	2201546	20637
BOS08_bin.38.fa	91.63	0	1844323	10085
BOS08_bin.47.fa	97.99	1.79	2513854	19029
BOS08_bin.6.fa	99.28	1.45	3391094	80708
BOS09_bin.29.fa	81.91	1.05	1422586	4734
BOS09_bin.38.fa	93.79	1.88	1907509	10403
BOS09_bin.4.fa	82.73	0.9	1684544	20948
BOS10_bin.16.fa	99.33	1.01	2070300	70165
BOS10_bin.22.fa	93.37	1.53	2089986	29656
BOS10_bin.28.fa	92.13	0	1249776	24510
BOS10_bin.5.fa	96.39	0.3	2130250	23199
BOS11_bin.13.fa	99.38	0.29	2440812	83500
BOS11_bin.33.fa	76.36	3.98	2218429	5633
BOS11_bin.5.fa	94.56	2.13	1887089	20680
BOS12_bin.3.fa	97.1	0.7	2803988	43000
BOS12_bin.33.fa	92.42	1.51	2318129	14290
BOS13_bin.13.fa	91.72	0.34	1735385	36037
BOS13_bin.31.fa	94.44	0	1618913	40118
BOS14_bin.1.fa	94.16	1.57	2282044	15630
BOS14_bin.30.fa	87.8	1.68	1811341	12655
BOS15_bin.13.fa	92.49	1.57	2165883	8308
BOS15_bin.41.fa	96.24	1.61	1658852	10667
BOS15_bin.50.fa	99.3	3.5	2878848	131876
BOS15_bin.6.fa	94.9	0.68	2444233	25282
BOS15_bin.8.fa	97.9	0.5	2931412	12242
BOS16_bin.35.fa	86.86	1.68	2071711	8139
BOS16_bin.41.fa	95	0.63	2957766	80328
BOS16_bin.45.fa	93.96	1.01	2893606	22522
BOS16_bin.9.fa	92.75	4.56	2438196	17719
BOS17_bin.15.fa	80.42	0.19	1342852	13891
BOS17_bin.17.fa	95.31	1.88	2145937	9354
BOS17_bin.29.fa	88.01	0.34	2246707	6770
BOS17_bin.32.fa	93.65	1.19	3650597	255004
BOS17_bin.33.fa	99.33	1.9	4178730	63661
BOS18_bin.6.fa	80.42	0.89	2147993	5836
BOS19_bin.24.fa	85.44	2.06	2162031	18988
BOS19_bin.35.fa	82.97	0	1085306	6006
BOS19_bin.40.fa	91.9	1.37	2675411	12610
BOS19_bin.46.fa	86.9	1.1	892516	13071
BOS19_bin.6.fa	87.71	0.52	1924010	18202
BOS21_bin.19.fa	96.55	0	2052537	46986
BOS21_bin.24.fa	88.87	1.57	1828051	26384
BOS21_bin.30.fa	88.23	3.68	1509626	10225
BOS21_bin.34.fa	89.08	4.38	2576063	6825
BOS21_bin.39.fa	90.95	1.08	1222597	5507
BOS22_bin.1.fa	89.71	1.14	1746477	10075
BOS22_bin.33.fa	76.63	1.35	2050174	5355
BOS22_bin.4.fa	76.39	3.28	1992724	5285
BOS22_bin.40.fa	77.39	0.55	761434	11635
BOS22_bin.42.fa	77.81	0.34	1540501	5414
BOS22_bin.47.fa	90.39	0	1704567	26461
BOS22_bin.50.fa	84.05	3.32	972532	3761
BOS22_bin.9.fa	84.95	2.42	1666515	21707
BOS24_bin.1.fa	76.87	1.9	1591803	3987
BOS24_bin.12.fa	90.47	2.22	3516885	29963
BOS24_bin.22.fa	75.64	2.35	2008938	4282
BOS24_bin.23.fa	96.39	0.14	2421655	20979
BOS24_bin.38.fa	80.59	3.58	2167066	8264
BOS24_bin.6.fa	91.41	1.67	2835243	16256
BOS25_bin.36.fa	97.27	0.73	2214536	38315
BOS25_bin.44.fa	91.89	0.71	3669653	72952
BOS25_bin.48.fa	95.23	0.94	2062548	11303
BOS25_bin.6.fa	85.5	0	2195101	27024
BOS26_bin.1.fa	95.88	1.33	941311	57396
BOS26_bin.19.fa	96.41	0.6	1906582	35512
